# Supplementary material for: Nonvirulent Infectious Salmon Anemia Virus (ISAV-HPR0) Not Detectable in Eggs or Progeny of Infected Captive Atlantic Salmon Brood
Source: Viruses. 2024 Aug 13;16(8):1288. doi: 10.3390/v16081288 (PMC11359038; doi:10.3390/v16081288)
Supplement: Supplementary file 1 [file viruses-16-01288-s001.zip]

Archive with 1 entries (1 files):
- viruses-3136270-supplementary.xlsx
