# Supplementary material for: Nonvirulent Infectious Salmon Anemia Virus (ISAV-HPR0) Not Detectable in Eggs or Progeny of Infected Captive Atlantic Salmon Brood
Source: Viruses. 2024 Aug 13;16(8):1288. doi: 10.3390/v16081288 (PMC11359038; doi:10.3390/v16081288)
Supplement: Supplementary file 1 [file viruses-16-01288-s001.zip › viruses-3136270-supplementary.xlsx]

## Sheet: Table S1 Broodstock testing
Table S2: Broodstock testing
Sample date	Sample type	Fish ID	Sex	Mating pair	Testing lab	ISAV-HPR0 screening outcome	ISAV-HPR0 qPCR mean Ct
2018-11-13	Gill	20153934	Female	1	KRB	Positive	27.5
2018-11-15	Gill	20152149	Female	2	KRB	Positive	27.9
2018-11-09	Gill	20151499	Female	3	KRB	Positive	27
2018-11-09	Gill	20152138	Female	4	KRB	Positive	28.95
2018-11-13	Gill	20154131	Female	5	KRB	Positive	29.85
2018-11-28	Gill	20153406	Female	6	KRB	Positive	29.4
2018-11-13	Ovarian fluid	20153934	Female	1	KRB	Negative	Undetermined
2018-11-15	Ovarian fluid	20152149	Female	2	KRB	Negative	Undetermined
2018-11-09	Ovarian fluid	20151499	Female	3	KRB	Negative	Undetermined
2018-11-09	Ovarian fluid	20152138	Female	4	KRB	Negative	Undetermined
2018-11-13	Ovarian fluid	20154131	Female	5	KRB	Negative	Undetermined
2018-11-28	Ovarian fluid	20153406	Female	6	KRB	Positive	33.5
2018-11-13	Gill	20150223	Male	1, 2	KRB	Positive	29.95
2018-11-09	Gill	20150459	Male	3	KRB	Positive	33.05
2018-11-09	Gill	20153335	Male	4	KRB	Positive	32.1
2018-11-13	Gill	20150083	Male	5	KRB	Positive	28.4
2018-11-28	Gill	20153111	Male	6	KRB	Negative	Undetermined
2021-11-16	Gill	20180103	Female	7	KRB	Positive	31.05
2021-11-24	Gill	20180183	Female	8	KRB	Positive	32.1
2021-11-24	Gill	20180282	Male	16	KRB	Positive	29.15
2021-11-16	Gill	20180401	Female	9	KRB	Positive	31.65
2021-11-24	Gill	20180443	Male	15	KRB	Positive	29.7
2021-11-16	Gill	20180485	Female	10	KRB	Positive	29.15
2021-11-19	Gill	20180509	Female	11	KRB	Positive	32.5
2021-11-24	Gill	20180544	Male	8	KRB	Positive	17.65
2021-11-16	Gill	20180602	Male	10	KRB	Positive	33.65
2021-11-19	Gill	20180604	Male	11	KRB	Positive	25.75
2021-11-30	Gill	20180609	Female	12	KRB	Positive	31.75
2021-11-24	Gill	20180640	Male	14	KRB	Positive	29
2021-11-24	Gill	20180669	Female	13	KRB	Positive	27.8
2021-11-24	Gill	20180810	Female	14	KRB	Positive	32.75
2021-11-24	Gill	20180828	Female	15	KRB	Positive	30.3
2021-11-24	Gill	20180883	Male	13	KRB	Positive	28.1
2021-11-24	Gill	20180952	Female	16	KRB	Positive	29.7
2021-11-16	Gill	20181062	Male	7	KRB	Positive	21.15
2021-11-30	Gill	20181100	Male	12	KRB	Positive	37.7
2021-11-12	Gill	20181301	Male	9	KRB	Positive	30.1
2021-11-16	Gill	20180103	Female	7	NCWMAC	Positive	28.35
2021-11-24	Gill	20180183	Female	8	NCWMAC	Positive	31.77
2021-11-24	Gill	20180282	Male	16	NCWMAC	Positive	30.94
2021-11-16	Gill	20180401	Female	9	NCWMAC	Positive	28.82
2021-11-24	Gill	20180443	Male	15	NCWMAC	Positive	26.52
2021-11-16	Gill	20180485	Female	10	NCWMAC	Positive	23.88
2021-11-19	Gill	20180509	Female	11	NCWMAC	Positive	28.52
2021-11-24	Gill	20180544	Male	8	NCWMAC	Positive	14.43
2021-11-16	Gill	20180602	Male	10	NCWMAC	Positive	33.67
2021-11-19	Gill	20180604	Male	11	NCWMAC	Positive	19.44
2021-11-30	Gill	20180609	Female	12	NCWMAC	Positive	36.08
2021-11-24	Gill	20180640	Male	14	NCWMAC	Positive	28
2021-11-24	Gill	20180669	Female	13	NCWMAC	Positive	25.68
2021-11-24	Gill	20180810	Female	14	NCWMAC	Positive	28
2021-11-24	Gill	20180828	Female	15	NCWMAC	Positive	28.36
2021-11-24	Gill	20180883	Male	13	NCWMAC	Positive	26.03
2021-11-24	Gill	20180952	Female	16	NCWMAC	Positive	27.37
2021-11-16	Gill	20181062	Male	7	NCWMAC	Positive	19.2
2021-11-30	Gill	20181100	Male	12	NCWMAC	Positive	33.88
2021-11-12	Gill	20181301	Male	9	NCWMAC	Positive	29.26
2021-11-16	Kidney	20180103	Female	7	NCWMAC	Negative	Undetermined
2021-11-24	Kidney	20180183	Female	8	NCWMAC	Negative	Undetermined
2021-11-24	Kidney	20180282	Male	16	NCWMAC	Negative	Undetermined
2021-11-16	Kidney	20180401	Female	9	NCWMAC	Negative	Undetermined
2021-11-24	Kidney	20180443	Male	15	NCWMAC	Negative	Undetermined
2021-11-16	Kidney	20180485	Female	10	NCWMAC	Negative	Undetermined
2021-11-19	Kidney	20180509	Female	11	NCWMAC	Negative	Undetermined
2021-11-24	Kidney	20180544	Male	8	NCWMAC	Positive	35.38
2021-11-16	Kidney	20180602	Male	10	NCWMAC	Negative	Undetermined
2021-11-19	Kidney	20180604	Male	11	NCWMAC	Positive	36.75
2021-11-30	Kidney	20180609	Female	12	NCWMAC	Negative	Undetermined
2021-11-24	Kidney	20180640	Male	14	NCWMAC	Positive	35.99
2021-11-24	Kidney	20180669	Female	13	NCWMAC	Negative	Undetermined
2021-11-24	Kidney	20180810	Female	14	NCWMAC	Negative	Undetermined
2021-11-24	Kidney	20180828	Female	15	NCWMAC	Negative	Undetermined
2021-11-24	Kidney	20180883	Male	13	NCWMAC	Positive	34.65
2021-11-24	Kidney	20180952	Female	16	NCWMAC	Negative	Undetermined
2021-11-16	Kidney	20181062	Male	7	NCWMAC	Positive	35.93
2021-11-30	Kidney	20181100	Male	12	NCWMAC	Negative	Undetermined
2021-11-12	Kidney	20181301	Male	9	NCWMAC	Positive	37.65

## Sheet: Table S2 Efficiency testing
Table S1: Efficiency testing
Spike-in concentration	Sample matrix	ISAV-HPR0 avg Ct	Avg est. copies	Recovery (% no egg)	Recovery (average %)	Recovery (average %)
neat	no egg	25.2	6978.9			124.433
neat	egg	24.9	8471	121.38	89.9067
neat	egg	25.3	6700.9	96.0166
neat	egg	26.3	3651.6	52.3234
0.1	no egg	29.1	622.5
0.1	egg	27.6	1644.9	264.241	170.104
0.1	egg	28.5	918.7	147.582
0.1	egg	29.2	613.1	98.49
0.01	no egg	32.7	71
0.01	egg	32.6	73.3	103.239	98.4038
0.01	egg	33.6	40.8	57.4648
0.01	egg	32.2	95.5	134.507
0.001	no egg	37.4	3.9
0.001	egg	36.8	5.7	146.154	139.316
0.001	egg	37	5	128.205
0.001	egg	36.8	5.6	143.59
Standard Curve: y = y =3.739x+39.586. E = 85.1%, R2 = 1.0

## Sheet: Table S3 Embryo testing
Table S3: Embryo testing
Sample date	Embryo ID	Dam ID	Sire ID	Parent maiting pair	Testing lab	ISAV-HPR0 screening outcome	ISAV-HPR0 qPCR mean Ct
2019-02-15	1	20153934	20150223	1	NVSL	Negative	Undetermined
2019-02-15	2	20153934	20150223	1	NVSL	Negative	Undetermined
2019-02-15	3	20153934	20150223	1	NVSL	Negative	Undetermined
2019-02-15	4	20153934	20150223	1	NVSL	Negative	Undetermined
2019-02-15	5	20153934	20150223	1	NVSL	Negative	Undetermined
2019-02-15	6	20153934	20150223	1	NVSL	Negative	Undetermined
2019-02-15	7	20153934	20150223	1	NVSL	Negative	Undetermined
2019-02-15	8	20153934	20150223	1	NVSL	Negative	Undetermined
2019-02-15	9	20153934	20150223	1	NVSL	Negative	Undetermined
2019-02-15	10	20153934	20150223	1	NVSL	Negative	Undetermined
2019-02-15	11	20153934	20150223	1	NVSL	Negative	Undetermined
2019-02-15	12	20153934	20150223	1	NVSL	Negative	Undetermined
2019-02-15	13	20153934	20150223	1	NVSL	Negative	Undetermined
2019-02-15	14	20153934	20150223	1	NVSL	Negative	Undetermined
2019-02-15	15	20153934	20150223	1	NVSL	Negative	Undetermined
2019-02-15	16	20153934	20150223	1	NVSL	Negative	Undetermined
2019-02-15	17	20153934	20150223	1	NVSL	Negative	Undetermined
2019-02-15	18	20153934	20150223	1	NVSL	Negative	Undetermined
2019-02-15	19	20153934	20150223	1	NVSL	Negative	Undetermined
2019-02-15	20	20153934	20150223	1	NVSL	Negative	Undetermined
2019-02-15	21	20153934	20150223	1	NVSL	Negative	Undetermined
2019-02-15	22	20153934	20150223	1	NVSL	Negative	Undetermined
2019-02-15	23	20153934	20150223	1	NVSL	Negative	Undetermined
2019-02-15	24	20153934	20150223	1	NVSL	Negative	Undetermined
2019-02-15	25	20153934	20150223	1	NVSL	Negative	Undetermined
2019-02-15	26	20153934	20150223	1	NVSL	Negative	Undetermined
2019-02-15	27	20153934	20150223	1	NVSL	Negative	Undetermined
2019-02-15	28	20153934	20150223	1	NVSL	Negative	Undetermined
2019-02-15	29	20153934	20150223	1	NVSL	Negative	Undetermined
2019-02-15	30	20152149	20150223	2	NVSL	Negative	Undetermined
2019-02-15	31	20152149	20150223	2	NVSL	Negative	Undetermined
2019-02-15	32	20152149	20150223	2	NVSL	Negative	Undetermined
2019-02-15	33	20152149	20150223	2	NVSL	Negative	Undetermined
2019-02-15	34	20152149	20150223	2	NVSL	Negative	Undetermined
2019-02-15	35	20152149	20150223	2	NVSL	Negative	Undetermined
2019-02-15	36	20152149	20150223	2	NVSL	Negative	Undetermined
2019-02-15	37	20152149	20150223	2	NVSL	Negative	Undetermined
2019-02-15	38	20152149	20150223	2	NVSL	Negative	Undetermined
2019-02-15	39	20152149	20150223	2	NVSL	Negative	Undetermined
2019-02-15	40	20152149	20150223	2	NVSL	Negative	Undetermined
2019-02-15	41	20152149	20150223	2	NVSL	Negative	Undetermined
2019-02-15	42	20152149	20150223	2	NVSL	Negative	Undetermined
2019-02-15	43	20152149	20150223	2	NVSL	Negative	Undetermined
2019-02-15	44	20152149	20150223	2	NVSL	Negative	Undetermined
2019-02-15	45	20152149	20150223	2	NVSL	Negative	Undetermined
2019-02-15	46	20152149	20150223	2	NVSL	Negative	Undetermined
2019-02-15	47	20152149	20150223	2	NVSL	Negative	Undetermined
2019-02-15	48	20152149	20150223	2	NVSL	Negative	Undetermined
2019-02-15	49	20152149	20150223	2	NVSL	Negative	Undetermined
2019-02-15	50	20152149	20150223	2	NVSL	Negative	Undetermined
2019-02-15	51	20152149	20150223	2	NVSL	Negative	Undetermined
2019-02-15	52	20152149	20150223	2	NVSL	Negative	Undetermined
2019-02-15	53	20152149	20150223	2	NVSL	Negative	Undetermined
2019-02-15	54	20152149	20150223	2	NVSL	Negative	Undetermined
2019-02-15	55	20152149	20150223	2	NVSL	Negative	Undetermined
2019-02-15	56	20152149	20150223	2	NVSL	Negative	Undetermined
2019-02-15	57	20152149	20150223	2	NVSL	Negative	Undetermined
2019-02-15	58	20152149	20150223	2	NVSL	Negative	Undetermined
2019-02-15	59	20152149	20150223	2	NVSL	Negative	Undetermined
2019-02-15	60	20152149	20150223	2	NVSL	Negative	Undetermined
2019-02-15	61	20151499	20150459	3	NVSL	Negative	Undetermined
2019-02-15	62	20151499	20150459	3	NVSL	Negative	Undetermined
2019-02-15	63	20151499	20150459	3	NVSL	Negative	Undetermined
2019-02-15	64	20151499	20150459	3	NVSL	Negative	Undetermined
2019-02-15	65	20151499	20150459	3	NVSL	Negative	Undetermined
2019-02-15	66	20151499	20150459	3	NVSL	Negative	Undetermined
2019-02-15	67	20151499	20150459	3	NVSL	Negative	Undetermined
2019-02-15	68	20151499	20150459	3	NVSL	Negative	Undetermined
2019-02-15	69	20151499	20150459	3	NVSL	Negative	Undetermined
2019-02-15	70	20151499	20150459	3	NVSL	Negative	Undetermined
2019-02-15	71	20151499	20150459	3	NVSL	Negative	Undetermined
2019-02-15	72	20151499	20150459	3	NVSL	Negative	Undetermined
2019-02-15	73	20151499	20150459	3	NVSL	Negative	Undetermined
2019-02-15	74	20151499	20150459	3	NVSL	Negative	Undetermined
2019-02-15	75	20151499	20150459	3	NVSL	Negative	Undetermined
2019-02-15	76	20151499	20150459	3	NVSL	Negative	Undetermined
2019-02-15	77	20151499	20150459	3	NVSL	Negative	Undetermined
2019-02-15	78	20151499	20150459	3	NVSL	Negative	Undetermined
2019-02-15	79	20151499	20150459	3	NVSL	Negative	Undetermined
2019-02-15	80	20151499	20150459	3	NVSL	Negative	Undetermined
2019-02-15	81	20151499	20150459	3	NVSL	Negative	Undetermined
2019-02-15	82	20151499	20150459	3	NVSL	Negative	Undetermined
2019-02-15	83	20151499	20150459	3	NVSL	Negative	Undetermined
2019-02-15	84	20151499	20150459	3	NVSL	Negative	Undetermined
2019-02-15	85	20151499	20150459	3	NVSL	Negative	Undetermined
2019-02-15	86	20151499	20150459	3	NVSL	Negative	Undetermined
2019-02-15	87	20151499	20150459	3	NVSL	Negative	Undetermined
2019-02-15	88	20151499	20150459	3	NVSL	Negative	Undetermined
2019-02-15	89	20151499	20150459	3	NVSL	Negative	Undetermined
2019-02-15	90	20151499	20150459	3	NVSL	Negative	Undetermined
2019-02-15	91	20152138	20153335	4	NVSL	Negative	Undetermined
2019-02-15	92	20152138	20153335	4	NVSL	Negative	Undetermined
2019-02-15	93	20152138	20153335	4	NVSL	Negative	Undetermined
2019-02-15	94	20152138	20153335	4	NVSL	Negative	Undetermined
2019-02-15	95	20152138	20153335	4	NVSL	Negative	Undetermined
2019-02-15	96	20152138	20153335	4	NVSL	Negative	Undetermined
2019-02-15	97	20152138	20153335	4	NVSL	Negative	Undetermined
2019-02-15	98	20152138	20153335	4	NVSL	Negative	Undetermined
2019-02-15	99	20152138	20153335	4	NVSL	Negative	Undetermined
2019-02-15	100	20152138	20153335	4	NVSL	Negative	Undetermined
2019-02-15	101	20152138	20153335	4	NVSL	Negative	Undetermined
2019-02-15	102	20152138	20153335	4	NVSL	Negative	Undetermined
2019-02-15	103	20152138	20153335	4	NVSL	Negative	Undetermined
2019-02-15	104	20152138	20153335	4	NVSL	Negative	Undetermined
2019-02-15	105	20152138	20153335	4	NVSL	Negative	Undetermined
2019-02-15	106	20152138	20153335	4	NVSL	Negative	Undetermined
2019-02-15	107	20152138	20153335	4	NVSL	Negative	Undetermined
2019-02-15	108	20152138	20153335	4	NVSL	Negative	Undetermined
2019-02-15	109	20152138	20153335	4	NVSL	Negative	Undetermined
2019-02-15	110	20152138	20153335	4	NVSL	Negative	Undetermined
2019-02-15	111	20152138	20153335	4	NVSL	Negative	Undetermined
2019-02-15	112	20152138	20153335	4	NVSL	Negative	Undetermined
2019-02-15	113	20152138	20153335	4	NVSL	Negative	Undetermined
2019-02-15	114	20152138	20153335	4	NVSL	Negative	Undetermined
2019-02-15	115	20152138	20153335	4	NVSL	Negative	Undetermined
2019-02-15	116	20152138	20153335	4	NVSL	Negative	Undetermined
2019-02-15	117	20152138	20153335	4	NVSL	Negative	Undetermined
2019-02-15	118	20152138	20153335	4	NVSL	Negative	Undetermined
2019-02-15	119	20152138	20153335	4	NVSL	Negative	Undetermined
2019-02-15	120	20152138	20153335	4	NVSL	Negative	Undetermined
2019-02-15	121	20154131	20150083	5	NVSL	Negative	Undetermined
2019-02-15	122	20154131	20150083	5	NVSL	Negative	Undetermined
2019-02-15	123	20154131	20150083	5	NVSL	Negative	Undetermined
2019-02-15	124	20154131	20150083	5	NVSL	Negative	Undetermined
2019-02-15	125	20154131	20150083	5	NVSL	Negative	Undetermined
2019-02-15	126	20154131	20150083	5	NVSL	Negative	Undetermined
2019-02-15	127	20154131	20150083	5	NVSL	Negative	Undetermined
2019-02-15	128	20154131	20150083	5	NVSL	Negative	Undetermined
2019-02-15	129	20154131	20150083	5	NVSL	Negative	Undetermined
2019-02-15	130	20154131	20150083	5	NVSL	Negative	Undetermined
2019-02-15	131	20154131	20150083	5	NVSL	Negative	Undetermined
2019-02-15	132	20154131	20150083	5	NVSL	Negative	Undetermined
2019-02-15	133	20154131	20150083	5	NVSL	Negative	Undetermined
2019-02-15	134	20154131	20150083	5	NVSL	Negative	Undetermined
2019-02-15	135	20154131	20150083	5	NVSL	Negative	Undetermined
2019-02-15	136	20154131	20150083	5	NVSL	Negative	Undetermined
2019-02-15	137	20154131	20150083	5	NVSL	Negative	Undetermined
2019-02-15	138	20154131	20150083	5	NVSL	Negative	Undetermined
2019-02-15	139	20154131	20150083	5	NVSL	Negative	Undetermined
2019-02-15	140	20154131	20150083	5	NVSL	Negative	Undetermined
2019-02-15	141	20154131	20150083	5	NVSL	Negative	Undetermined
2019-02-15	142	20154131	20150083	5	NVSL	Negative	Undetermined
2019-02-15	143	20154131	20150083	5	NVSL	Negative	Undetermined
2019-02-15	144	20154131	20150083	5	NVSL	Negative	Undetermined
2019-02-15	145	20154131	20150083	5	NVSL	Negative	Undetermined
2019-02-15	146	20154131	20150083	5	NVSL	Negative	Undetermined
2019-02-15	147	20154131	20150083	5	NVSL	Negative	Undetermined
2019-02-15	148	20154131	20150083	5	NVSL	Negative	Undetermined
2019-02-15	149	20154131	20150083	5	NVSL	Negative	Undetermined
2019-02-15	150	20154131	20150083	5	NVSL	Negative	Undetermined
2019-02-15	151	20154131	20150083	5	NVSL	Negative	Undetermined
2019-02-15	152	20153406	20153111	6	NVSL	Negative	Undetermined
2019-02-15	153	20153406	20153111	6	NVSL	Negative	Undetermined
2019-02-15	154	20153406	20153111	6	NVSL	Negative	Undetermined
2019-02-15	155	20153406	20153111	6	NVSL	Negative	Undetermined
2019-02-15	156	20153406	20153111	6	NVSL	Negative	Undetermined
2019-02-15	157	20153406	20153111	6	NVSL	Negative	Undetermined
2019-02-15	158	20153406	20153111	6	NVSL	Negative	Undetermined
2019-02-15	159	20153406	20153111	6	NVSL	Negative	Undetermined
2019-02-15	160	20153406	20153111	6	NVSL	Negative	Undetermined
2019-02-15	161	20153406	20153111	6	NVSL	Negative	Undetermined
2019-02-15	162	20153406	20153111	6	NVSL	Negative	Undetermined
2019-02-15	163	20153406	20153111	6	NVSL	Negative	Undetermined
2019-02-15	164	20153406	20153111	6	NVSL	Negative	Undetermined
2019-02-15	165	20153406	20153111	6	NVSL	Negative	Undetermined
2019-02-15	166	20153406	20153111	6	NVSL	Negative	Undetermined
2019-02-15	167	20153406	20153111	6	NVSL	Negative	Undetermined
2019-02-15	168	20153406	20153111	6	NVSL	Negative	Undetermined
2019-02-15	169	20153406	20153111	6	NVSL	Negative	Undetermined
2019-02-15	170	20153406	20153111	6	NVSL	Negative	Undetermined
2019-02-15	171	20153406	20153111	6	NVSL	Negative	Undetermined
2019-02-15	172	20153406	20153111	6	NVSL	Negative	Undetermined
2019-02-15	173	20153406	20153111	6	NVSL	Negative	Undetermined
2019-02-15	174	20153406	20153111	6	NVSL	Negative	Undetermined
2019-02-15	175	20153406	20153111	6	NVSL	Negative	Undetermined
2019-02-15	176	20153406	20153111	6	NVSL	Negative	Undetermined
2019-02-15	177	20153406	20153111	6	NVSL	Negative	Undetermined
2019-02-15	178	20153406	20153111	6	NVSL	Negative	Undetermined
2019-02-15	179	20153406	20153111	6	NVSL	Negative	Undetermined
2019-02-15	180	20153406	20153111	6	NVSL	Negative	Undetermined
2019-02-15	181	20153406	20153111	6	NVSL	Negative	Undetermined
2021-01-28	182	20180103	20181062	7	NCWMAC	Negative	Undetermined
2021-01-28	183	20180103	20181062	7	NCWMAC	Negative	Undetermined
2021-01-28	184	20180103	20181062	7	NCWMAC	Negative	Undetermined
2021-01-28	185	20180103	20181062	7	NCWMAC	Negative	Undetermined
2021-01-28	186	20180103	20181062	7	NCWMAC	Negative	Undetermined
2021-01-28	187	20180103	20181062	7	NCWMAC	Negative	Undetermined
2021-01-28	188	20180103	20181062	7	NCWMAC	Negative	Undetermined
2021-01-28	189	20180103	20181062	7	NCWMAC	Negative	Undetermined
2021-01-28	190	20180103	20181062	7	NCWMAC	Negative	Undetermined
2021-01-28	191	20180103	20181062	7	NCWMAC	Negative	Undetermined
2021-01-28	192	20180103	20181062	7	NCWMAC	Negative	Undetermined
2021-01-28	193	20180103	20181062	7	NCWMAC	Negative	Undetermined
2021-01-28	194	20180103	20181062	7	NCWMAC	Negative	Undetermined
2021-01-28	195	20180103	20181062	7	NCWMAC	Negative	Undetermined
2021-01-28	196	20180103	20181062	7	NCWMAC	Negative	Undetermined
2021-01-28	197	20180103	20181062	7	NCWMAC	Negative	Undetermined
2021-01-28	198	20180103	20181062	7	NCWMAC	Negative	Undetermined
2021-01-28	199	20180103	20181062	7	NCWMAC	Negative	Undetermined
2021-01-28	200	20180103	20181062	7	NCWMAC	Negative	Undetermined
2021-01-28	201	20180103	20181062	7	NCWMAC	Negative	Undetermined
2021-01-28	202	20180103	20181062	7	NCWMAC	Negative	Undetermined
2021-01-28	203	20180103	20181062	7	NCWMAC	Negative	Undetermined
2021-01-28	204	20180103	20181062	7	NCWMAC	Negative	Undetermined
2021-01-28	205	20180103	20181062	7	NCWMAC	Negative	Undetermined
2021-01-28	206	20180103	20181062	7	NCWMAC	Negative	Undetermined
2021-01-28	207	20180103	20181062	7	NCWMAC	Negative	Undetermined
2021-01-28	208	20180103	20181062	7	NCWMAC	Negative	Undetermined
2021-01-28	209	20180103	20181062	7	NCWMAC	Negative	Undetermined
2021-01-28	210	20180103	20181062	7	NCWMAC	Negative	Undetermined
2021-01-28	211	20180103	20181062	7	NCWMAC	Negative	Undetermined
2021-01-28	212	20180103	20181062	7	NCWMAC	Negative	Undetermined
2021-01-28	213	20180103	20181062	7	NCWMAC	Negative	Undetermined
2021-01-28	214	20180103	20181062	7	NCWMAC	Negative	Undetermined
2021-01-28	215	20180103	20181062	7	NCWMAC	Negative	Undetermined
2021-01-28	216	20180103	20181062	7	NCWMAC	Negative	Undetermined
2021-01-28	217	20180103	20181062	7	NCWMAC	Negative	Undetermined
2021-01-28	218	20180103	20181062	7	NCWMAC	Negative	Undetermined
2021-01-28	219	20180103	20181062	7	NCWMAC	Negative	Undetermined
2021-01-28	220	20180103	20181062	7	NCWMAC	Negative	Undetermined
2021-01-28	221	20180103	20181062	7	NCWMAC	Negative	Undetermined
2021-01-28	222	20180103	20181062	7	NCWMAC	Negative	Undetermined
2021-01-28	223	20180103	20181062	7	NCWMAC	Negative	Undetermined
2021-01-28	224	20180103	20181062	7	NCWMAC	Negative	Undetermined
2021-01-28	225	20180103	20181062	7	NCWMAC	Negative	Undetermined
2021-01-28	226	20180103	20181062	7	NCWMAC	Negative	Undetermined
2021-01-28	227	20180103	20181062	7	NCWMAC	Negative	Undetermined
2021-01-28	228	20180103	20181062	7	NCWMAC	Negative	Undetermined
2021-01-28	229	20180103	20181062	7	NCWMAC	Negative	Undetermined
2021-01-28	230	20180103	20181062	7	NCWMAC	Negative	Undetermined
2021-01-28	231	20180103	20181062	7	NCWMAC	Negative	Undetermined
2021-01-28	232	20180103	20181062	7	NCWMAC	Negative	Undetermined
2021-01-28	233	20180103	20181062	7	NCWMAC	Negative	Undetermined
2021-01-28	234	20180103	20181062	7	NCWMAC	Negative	Undetermined
2021-01-28	235	20180103	20181062	7	NCWMAC	Negative	Undetermined
2021-01-28	236	20180103	20181062	7	NCWMAC	Negative	Undetermined
2021-01-28	237	20180103	20181062	7	NCWMAC	Negative	Undetermined
2021-01-28	238	20180103	20181062	7	NCWMAC	Negative	Undetermined
2021-01-28	239	20180103	20181062	7	NCWMAC	Negative	Undetermined
2021-01-28	240	20180103	20181062	7	NCWMAC	Negative	Undetermined
2021-01-28	241	20180103	20181062	7	NCWMAC	Negative	Undetermined
2021-01-28	242	20180183	20180544	8	NCWMAC	Negative	Undetermined
2021-01-28	243	20180183	20180544	8	NCWMAC	Negative	Undetermined
2021-01-28	244	20180183	20180544	8	NCWMAC	Negative	Undetermined
2021-01-28	245	20180183	20180544	8	NCWMAC	Negative	Undetermined
2021-01-28	246	20180183	20180544	8	NCWMAC	Negative	Undetermined
2021-01-28	247	20180183	20180544	8	NCWMAC	Negative	Undetermined
2021-01-28	248	20180183	20180544	8	NCWMAC	Negative	Undetermined
2021-01-28	249	20180183	20180544	8	NCWMAC	Negative	Undetermined
2021-01-28	250	20180183	20180544	8	NCWMAC	Negative	Undetermined
2021-01-28	251	20180183	20180544	8	NCWMAC	Negative	Undetermined
2021-01-28	252	20180183	20180544	8	NCWMAC	Negative	Undetermined
2021-01-28	253	20180183	20180544	8	NCWMAC	Negative	Undetermined
2021-01-28	254	20180183	20180544	8	NCWMAC	Negative	Undetermined
2021-01-28	255	20180183	20180544	8	NCWMAC	Negative	Undetermined
2021-01-28	256	20180183	20180544	8	NCWMAC	Negative	Undetermined
2021-01-28	257	20180183	20180544	8	NCWMAC	Negative	Undetermined
2021-01-28	258	20180183	20180544	8	NCWMAC	Negative	Undetermined
2021-01-28	259	20180183	20180544	8	NCWMAC	Negative	Undetermined
2021-01-28	260	20180183	20180544	8	NCWMAC	Negative	Undetermined
2021-01-28	261	20180183	20180544	8	NCWMAC	Negative	Undetermined
2021-01-28	262	20180183	20180544	8	NCWMAC	Negative	Undetermined
2021-01-28	263	20180183	20180544	8	NCWMAC	Negative	Undetermined
2021-01-28	264	20180183	20180544	8	NCWMAC	Negative	Undetermined
2021-01-28	265	20180183	20180544	8	NCWMAC	Negative	Undetermined
2021-01-28	266	20180183	20180544	8	NCWMAC	Negative	Undetermined
2021-01-28	267	20180183	20180544	8	NCWMAC	Negative	Undetermined
2021-01-28	268	20180183	20180544	8	NCWMAC	Negative	Undetermined
2021-01-28	269	20180183	20180544	8	NCWMAC	Negative	Undetermined
2021-01-28	270	20180183	20180544	8	NCWMAC	Negative	Undetermined
2021-01-28	271	20180183	20180544	8	NCWMAC	Negative	Undetermined
2021-01-28	272	20180183	20180544	8	NCWMAC	Negative	Undetermined
2021-01-28	273	20180183	20180544	8	NCWMAC	Negative	Undetermined
2021-01-28	274	20180183	20180544	8	NCWMAC	Negative	Undetermined
2021-01-28	275	20180183	20180544	8	NCWMAC	Negative	Undetermined
2021-01-28	276	20180183	20180544	8	NCWMAC	Negative	Undetermined
2021-01-28	277	20180183	20180544	8	NCWMAC	Negative	Undetermined
2021-01-28	278	20180183	20180544	8	NCWMAC	Negative	Undetermined
2021-01-28	279	20180183	20180544	8	NCWMAC	Negative	Undetermined
2021-01-28	280	20180183	20180544	8	NCWMAC	Negative	Undetermined
2021-01-28	281	20180183	20180544	8	NCWMAC	Negative	Undetermined
2021-01-28	282	20180183	20180544	8	NCWMAC	Negative	Undetermined
2021-01-28	283	20180183	20180544	8	NCWMAC	Negative	Undetermined
2021-01-28	284	20180183	20180544	8	NCWMAC	Negative	Undetermined
2021-01-28	285	20180183	20180544	8	NCWMAC	Negative	Undetermined
2021-01-28	286	20180183	20180544	8	NCWMAC	Negative	Undetermined
2021-01-28	287	20180183	20180544	8	NCWMAC	Negative	Undetermined
2021-01-28	288	20180183	20180544	8	NCWMAC	Negative	Undetermined
2021-01-28	289	20180183	20180544	8	NCWMAC	Negative	Undetermined
2021-01-28	290	20180183	20180544	8	NCWMAC	Negative	Undetermined
2021-01-28	291	20180183	20180544	8	NCWMAC	Negative	Undetermined
2021-01-28	292	20180183	20180544	8	NCWMAC	Negative	Undetermined
2021-01-28	293	20180183	20180544	8	NCWMAC	Negative	Undetermined
2021-01-28	294	20180183	20180544	8	NCWMAC	Negative	Undetermined
2021-01-28	295	20180183	20180544	8	NCWMAC	Negative	Undetermined
2021-01-28	296	20180183	20180544	8	NCWMAC	Negative	Undetermined
2021-01-28	297	20180183	20180544	8	NCWMAC	Negative	Undetermined
2021-01-28	298	20180183	20180544	8	NCWMAC	Negative	Undetermined
2021-01-28	299	20180183	20180544	8	NCWMAC	Negative	Undetermined
2021-01-28	300	20180183	20180544	8	NCWMAC	Negative	Undetermined
2021-01-28	301	20180183	20180544	8	NCWMAC	Negative	Undetermined
2021-01-28	302	20180401	20181301	9	NCWMAC	Negative	Undetermined
2021-01-28	303	20180401	20181301	9	NCWMAC	Negative	Undetermined
2021-01-28	304	20180401	20181301	9	NCWMAC	Negative	Undetermined
2021-01-28	305	20180401	20181301	9	NCWMAC	Negative	Undetermined
2021-01-28	306	20180401	20181301	9	NCWMAC	Negative	Undetermined
2021-01-28	307	20180401	20181301	9	NCWMAC	Negative	Undetermined
2021-01-28	308	20180401	20181301	9	NCWMAC	Negative	Undetermined
2021-01-28	309	20180401	20181301	9	NCWMAC	Negative	Undetermined
2021-01-28	310	20180401	20181301	9	NCWMAC	Negative	Undetermined
2021-01-28	311	20180401	20181301	9	NCWMAC	Negative	Undetermined
2021-01-28	312	20180401	20181301	9	NCWMAC	Negative	Undetermined
2021-01-28	313	20180401	20181301	9	NCWMAC	Negative	Undetermined
2021-01-28	314	20180401	20181301	9	NCWMAC	Negative	Undetermined
2021-01-28	315	20180401	20181301	9	NCWMAC	Negative	Undetermined
2021-01-28	316	20180401	20181301	9	NCWMAC	Negative	Undetermined
2021-01-28	317	20180401	20181301	9	NCWMAC	Negative	Undetermined
2021-01-28	318	20180401	20181301	9	NCWMAC	Negative	Undetermined
2021-01-28	319	20180401	20181301	9	NCWMAC	Negative	Undetermined
2021-01-28	320	20180401	20181301	9	NCWMAC	Negative	Undetermined
2021-01-28	321	20180401	20181301	9	NCWMAC	Negative	Undetermined
2021-01-28	322	20180401	20181301	9	NCWMAC	Negative	Undetermined
2021-01-28	323	20180401	20181301	9	NCWMAC	Negative	Undetermined
2021-01-28	324	20180401	20181301	9	NCWMAC	Negative	Undetermined
2021-01-28	325	20180401	20181301	9	NCWMAC	Negative	Undetermined
2021-01-28	326	20180401	20181301	9	NCWMAC	Negative	Undetermined
2021-01-28	327	20180401	20181301	9	NCWMAC	Negative	Undetermined
2021-01-28	328	20180401	20181301	9	NCWMAC	Negative	Undetermined
2021-01-28	329	20180401	20181301	9	NCWMAC	Negative	Undetermined
2021-01-28	330	20180401	20181301	9	NCWMAC	Negative	Undetermined
2021-01-28	331	20180401	20181301	9	NCWMAC	Negative	Undetermined
2021-01-28	332	20180401	20181301	9	NCWMAC	Negative	Undetermined
2021-01-28	333	20180401	20181301	9	NCWMAC	Negative	Undetermined
2021-01-28	334	20180401	20181301	9	NCWMAC	Negative	Undetermined
2021-01-28	335	20180401	20181301	9	NCWMAC	Negative	Undetermined
2021-01-28	336	20180401	20181301	9	NCWMAC	Negative	Undetermined
2021-01-28	337	20180401	20181301	9	NCWMAC	Negative	Undetermined
2021-01-28	338	20180401	20181301	9	NCWMAC	Negative	Undetermined
2021-01-28	339	20180401	20181301	9	NCWMAC	Negative	Undetermined
2021-01-28	340	20180401	20181301	9	NCWMAC	Negative	Undetermined
2021-01-28	341	20180401	20181301	9	NCWMAC	Negative	Undetermined
2021-01-28	342	20180401	20181301	9	NCWMAC	Negative	Undetermined
2021-01-28	343	20180401	20181301	9	NCWMAC	Negative	Undetermined
2021-01-28	344	20180401	20181301	9	NCWMAC	Negative	Undetermined
2021-01-28	345	20180401	20181301	9	NCWMAC	Negative	Undetermined
2021-01-28	346	20180401	20181301	9	NCWMAC	Negative	Undetermined
2021-01-28	347	20180401	20181301	9	NCWMAC	Negative	Undetermined
2021-01-28	348	20180401	20181301	9	NCWMAC	Negative	Undetermined
2021-01-28	349	20180401	20181301	9	NCWMAC	Negative	Undetermined
2021-01-28	350	20180401	20181301	9	NCWMAC	Negative	Undetermined
2021-01-28	351	20180401	20181301	9	NCWMAC	Negative	Undetermined
2021-01-28	352	20180401	20181301	9	NCWMAC	Negative	Undetermined
2021-01-28	353	20180401	20181301	9	NCWMAC	Negative	Undetermined
2021-01-28	354	20180401	20181301	9	NCWMAC	Negative	Undetermined
2021-01-28	355	20180401	20181301	9	NCWMAC	Negative	Undetermined
2021-01-28	356	20180401	20181301	9	NCWMAC	Negative	Undetermined
2021-01-28	357	20180401	20181301	9	NCWMAC	Negative	Undetermined
2021-01-28	358	20180401	20181301	9	NCWMAC	Negative	Undetermined
2021-01-28	359	20180401	20181301	9	NCWMAC	Negative	Undetermined
2021-01-28	360	20180401	20181301	9	NCWMAC	Negative	Undetermined
2021-01-28	361	20180401	20181301	9	NCWMAC	Negative	Undetermined
2021-01-28	362	20180485	20180602	10	NCWMAC	Negative	Undetermined
2021-01-28	363	20180485	20180602	10	NCWMAC	Negative	Undetermined
2021-01-28	364	20180485	20180602	10	NCWMAC	Negative	Undetermined
2021-01-28	365	20180485	20180602	10	NCWMAC	Negative	Undetermined
2021-01-28	366	20180485	20180602	10	NCWMAC	Negative	Undetermined
2021-01-28	367	20180485	20180602	10	NCWMAC	Negative	Undetermined
2021-01-28	368	20180485	20180602	10	NCWMAC	Negative	Undetermined
2021-01-28	369	20180485	20180602	10	NCWMAC	Negative	Undetermined
2021-01-28	370	20180485	20180602	10	NCWMAC	Negative	Undetermined
2021-01-28	371	20180485	20180602	10	NCWMAC	Negative	Undetermined
2021-01-28	372	20180485	20180602	10	NCWMAC	Negative	Undetermined
2021-01-28	373	20180485	20180602	10	NCWMAC	Negative	Undetermined
2021-01-28	374	20180485	20180602	10	NCWMAC	Negative	Undetermined
2021-01-28	375	20180485	20180602	10	NCWMAC	Negative	Undetermined
2021-01-28	376	20180485	20180602	10	NCWMAC	Negative	Undetermined
2021-01-28	377	20180485	20180602	10	NCWMAC	Negative	Undetermined
2021-01-28	378	20180485	20180602	10	NCWMAC	Negative	Undetermined
2021-01-28	379	20180485	20180602	10	NCWMAC	Negative	Undetermined
2021-01-28	380	20180485	20180602	10	NCWMAC	Negative	Undetermined
2021-01-28	381	20180485	20180602	10	NCWMAC	Negative	Undetermined
2021-01-28	382	20180485	20180602	10	NCWMAC	Negative	Undetermined
2021-01-28	383	20180485	20180602	10	NCWMAC	Negative	Undetermined
2021-01-28	384	20180485	20180602	10	NCWMAC	Negative	Undetermined
2021-01-28	385	20180485	20180602	10	NCWMAC	Negative	Undetermined
2021-01-28	386	20180485	20180602	10	NCWMAC	Negative	Undetermined
2021-01-28	387	20180485	20180602	10	NCWMAC	Negative	Undetermined
2021-01-28	388	20180485	20180602	10	NCWMAC	Negative	Undetermined
2021-01-28	389	20180485	20180602	10	NCWMAC	Negative	Undetermined
2021-01-28	390	20180485	20180602	10	NCWMAC	Negative	Undetermined
2021-01-28	391	20180485	20180602	10	NCWMAC	Negative	Undetermined
2021-01-28	392	20180485	20180602	10	NCWMAC	Negative	Undetermined
2021-01-28	393	20180485	20180602	10	NCWMAC	Negative	Undetermined
2021-01-28	394	20180485	20180602	10	NCWMAC	Negative	Undetermined
2021-01-28	395	20180485	20180602	10	NCWMAC	Negative	Undetermined
2021-01-28	396	20180485	20180602	10	NCWMAC	Negative	Undetermined
2021-01-28	397	20180485	20180602	10	NCWMAC	Negative	Undetermined
2021-01-28	398	20180485	20180602	10	NCWMAC	Negative	Undetermined
2021-01-28	399	20180485	20180602	10	NCWMAC	Negative	Undetermined
2021-01-28	400	20180485	20180602	10	NCWMAC	Negative	Undetermined
2021-01-28	401	20180485	20180602	10	NCWMAC	Negative	Undetermined
2021-01-28	402	20180485	20180602	10	NCWMAC	Negative	Undetermined
2021-01-28	403	20180485	20180602	10	NCWMAC	Negative	Undetermined
2021-01-28	404	20180485	20180602	10	NCWMAC	Negative	Undetermined
2021-01-28	405	20180485	20180602	10	NCWMAC	Negative	Undetermined
2021-01-28	406	20180485	20180602	10	NCWMAC	Negative	Undetermined
2021-01-28	407	20180485	20180602	10	NCWMAC	Negative	Undetermined
2021-01-28	408	20180485	20180602	10	NCWMAC	Negative	Undetermined
2021-01-28	409	20180485	20180602	10	NCWMAC	Negative	Undetermined
2021-01-28	410	20180485	20180602	10	NCWMAC	Negative	Undetermined
2021-01-28	411	20180485	20180602	10	NCWMAC	Negative	Undetermined
2021-01-28	412	20180485	20180602	10	NCWMAC	Negative	Undetermined
2021-01-28	413	20180485	20180602	10	NCWMAC	Negative	Undetermined
2021-01-28	414	20180485	20180602	10	NCWMAC	Negative	Undetermined
2021-01-28	415	20180485	20180602	10	NCWMAC	Negative	Undetermined
2021-01-28	416	20180485	20180602	10	NCWMAC	Negative	Undetermined
2021-01-28	417	20180485	20180602	10	NCWMAC	Negative	Undetermined
2021-01-28	418	20180485	20180602	10	NCWMAC	Negative	Undetermined
2021-01-28	419	20180485	20180602	10	NCWMAC	Negative	Undetermined
2021-01-28	420	20180485	20180602	10	NCWMAC	Negative	Undetermined
2021-01-28	421	20180485	20180602	10	NCWMAC	Negative	Undetermined
2021-01-28	422	20180509	20180604	11	NCWMAC	Negative	Undetermined
2021-01-28	423	20180509	20180604	11	NCWMAC	Negative	Undetermined
2021-01-28	424	20180509	20180604	11	NCWMAC	Negative	Undetermined
2021-01-28	425	20180509	20180604	11	NCWMAC	Negative	Undetermined
2021-01-28	426	20180509	20180604	11	NCWMAC	Negative	Undetermined
2021-01-28	427	20180509	20180604	11	NCWMAC	Negative	Undetermined
2021-01-28	428	20180509	20180604	11	NCWMAC	Negative	Undetermined
2021-01-28	429	20180509	20180604	11	NCWMAC	Negative	Undetermined
2021-01-28	430	20180509	20180604	11	NCWMAC	Negative	Undetermined
2021-01-28	431	20180509	20180604	11	NCWMAC	Negative	Undetermined
2021-01-28	432	20180509	20180604	11	NCWMAC	Negative	Undetermined
2021-01-28	433	20180509	20180604	11	NCWMAC	Negative	Undetermined
2021-01-28	434	20180509	20180604	11	NCWMAC	Negative	Undetermined
2021-01-28	435	20180509	20180604	11	NCWMAC	Negative	Undetermined
2021-01-28	436	20180509	20180604	11	NCWMAC	Negative	Undetermined
2021-01-28	437	20180509	20180604	11	NCWMAC	Negative	Undetermined
2021-01-28	438	20180509	20180604	11	NCWMAC	Negative	Undetermined
2021-01-28	439	20180509	20180604	11	NCWMAC	Negative	Undetermined
2021-01-28	440	20180509	20180604	11	NCWMAC	Negative	Undetermined
2021-01-28	441	20180509	20180604	11	NCWMAC	Negative	Undetermined
2021-01-28	442	20180509	20180604	11	NCWMAC	Negative	Undetermined
2021-01-28	443	20180509	20180604	11	NCWMAC	Negative	Undetermined
2021-01-28	444	20180509	20180604	11	NCWMAC	Negative	Undetermined
2021-01-28	445	20180509	20180604	11	NCWMAC	Negative	Undetermined
2021-01-28	446	20180509	20180604	11	NCWMAC	Negative	Undetermined
2021-01-28	447	20180509	20180604	11	NCWMAC	Negative	Undetermined
2021-01-28	448	20180509	20180604	11	NCWMAC	Negative	Undetermined
2021-01-28	449	20180509	20180604	11	NCWMAC	Negative	Undetermined
2021-01-28	450	20180509	20180604	11	NCWMAC	Negative	Undetermined
2021-01-28	451	20180509	20180604	11	NCWMAC	Negative	Undetermined
2021-01-28	452	20180509	20180604	11	NCWMAC	Negative	Undetermined
2021-01-28	453	20180509	20180604	11	NCWMAC	Negative	Undetermined
2021-01-28	454	20180509	20180604	11	NCWMAC	Negative	Undetermined
2021-01-28	455	20180509	20180604	11	NCWMAC	Negative	Undetermined
2021-01-28	456	20180509	20180604	11	NCWMAC	Negative	Undetermined
2021-01-28	457	20180509	20180604	11	NCWMAC	Negative	Undetermined
2021-01-28	458	20180509	20180604	11	NCWMAC	Negative	Undetermined
2021-01-28	459	20180509	20180604	11	NCWMAC	Negative	Undetermined
2021-01-28	460	20180509	20180604	11	NCWMAC	Negative	Undetermined
2021-01-28	461	20180509	20180604	11	NCWMAC	Negative	Undetermined
2021-01-28	462	20180509	20180604	11	NCWMAC	Negative	Undetermined
2021-01-28	463	20180509	20180604	11	NCWMAC	Negative	Undetermined
2021-01-28	464	20180509	20180604	11	NCWMAC	Negative	Undetermined
2021-01-28	465	20180509	20180604	11	NCWMAC	Negative	Undetermined
2021-01-28	466	20180509	20180604	11	NCWMAC	Negative	Undetermined
2021-01-28	467	20180509	20180604	11	NCWMAC	Negative	Undetermined
2021-01-28	468	20180509	20180604	11	NCWMAC	Negative	Undetermined
2021-01-28	469	20180509	20180604	11	NCWMAC	Negative	Undetermined
2021-01-28	470	20180509	20180604	11	NCWMAC	Negative	Undetermined
2021-01-28	471	20180509	20180604	11	NCWMAC	Negative	Undetermined
2021-01-28	472	20180509	20180604	11	NCWMAC	Negative	Undetermined
2021-01-28	473	20180509	20180604	11	NCWMAC	Negative	Undetermined
2021-01-28	474	20180509	20180604	11	NCWMAC	Negative	Undetermined
2021-01-28	475	20180509	20180604	11	NCWMAC	Negative	Undetermined
2021-01-28	476	20180509	20180604	11	NCWMAC	Negative	Undetermined
2021-01-28	477	20180509	20180604	11	NCWMAC	Negative	Undetermined
2021-01-28	478	20180509	20180604	11	NCWMAC	Negative	Undetermined
2021-01-28	479	20180509	20180604	11	NCWMAC	Negative	Undetermined
2021-01-28	480	20180509	20180604	11	NCWMAC	Negative	Undetermined
2021-01-28	481	20180509	20180604	11	NCWMAC	Negative	Undetermined
2021-01-28	482	20180609	20181100	12	NCWMAC	Negative	Undetermined
2021-01-28	483	20180609	20181100	12	NCWMAC	Negative	Undetermined
2021-01-28	484	20180609	20181100	12	NCWMAC	Negative	Undetermined
2021-01-28	485	20180609	20181100	12	NCWMAC	Negative	Undetermined
2021-01-28	486	20180609	20181100	12	NCWMAC	Negative	Undetermined
2021-01-28	487	20180609	20181100	12	NCWMAC	Negative	Undetermined
2021-01-28	488	20180609	20181100	12	NCWMAC	Negative	Undetermined
2021-01-28	489	20180609	20181100	12	NCWMAC	Negative	Undetermined
2021-01-28	490	20180609	20181100	12	NCWMAC	Negative	Undetermined
2021-01-28	491	20180609	20181100	12	NCWMAC	Negative	Undetermined
2021-01-28	492	20180609	20181100	12	NCWMAC	Negative	Undetermined
2021-01-28	493	20180609	20181100	12	NCWMAC	Negative	Undetermined
2021-01-28	494	20180609	20181100	12	NCWMAC	Negative	Undetermined
2021-01-28	495	20180609	20181100	12	NCWMAC	Negative	Undetermined
2021-01-28	496	20180609	20181100	12	NCWMAC	Negative	Undetermined
2021-01-28	497	20180609	20181100	12	NCWMAC	Negative	Undetermined
2021-01-28	498	20180609	20181100	12	NCWMAC	Negative	Undetermined
2021-01-28	499	20180609	20181100	12	NCWMAC	Negative	Undetermined
2021-01-28	500	20180609	20181100	12	NCWMAC	Negative	Undetermined
2021-01-28	501	20180609	20181100	12	NCWMAC	Negative	Undetermined
2021-01-28	502	20180609	20181100	12	NCWMAC	Negative	Undetermined
2021-01-28	503	20180609	20181100	12	NCWMAC	Negative	Undetermined
2021-01-28	504	20180609	20181100	12	NCWMAC	Negative	Undetermined
2021-01-28	505	20180609	20181100	12	NCWMAC	Negative	Undetermined
2021-01-28	506	20180609	20181100	12	NCWMAC	Negative	Undetermined
2021-01-28	507	20180609	20181100	12	NCWMAC	Negative	Undetermined
2021-01-28	508	20180609	20181100	12	NCWMAC	Negative	Undetermined
2021-01-28	509	20180609	20181100	12	NCWMAC	Negative	Undetermined
2021-01-28	510	20180609	20181100	12	NCWMAC	Negative	Undetermined
2021-01-28	511	20180609	20181100	12	NCWMAC	Negative	Undetermined
2021-01-28	512	20180609	20181100	12	NCWMAC	Negative	Undetermined
2021-01-28	513	20180609	20181100	12	NCWMAC	Negative	Undetermined
2021-01-28	514	20180609	20181100	12	NCWMAC	Negative	Undetermined
2021-01-28	515	20180609	20181100	12	NCWMAC	Negative	Undetermined
2021-01-28	516	20180609	20181100	12	NCWMAC	Negative	Undetermined
2021-01-28	517	20180609	20181100	12	NCWMAC	Negative	Undetermined
2021-01-28	518	20180609	20181100	12	NCWMAC	Negative	Undetermined
2021-01-28	519	20180609	20181100	12	NCWMAC	Negative	Undetermined
2021-01-28	520	20180609	20181100	12	NCWMAC	Negative	Undetermined
2021-01-28	521	20180609	20181100	12	NCWMAC	Negative	Undetermined
2021-01-28	522	20180609	20181100	12	NCWMAC	Negative	Undetermined
2021-01-28	523	20180609	20181100	12	NCWMAC	Negative	Undetermined
2021-01-28	524	20180609	20181100	12	NCWMAC	Negative	Undetermined
2021-01-28	525	20180609	20181100	12	NCWMAC	Negative	Undetermined
2021-01-28	526	20180609	20181100	12	NCWMAC	Negative	Undetermined
2021-01-28	527	20180609	20181100	12	NCWMAC	Negative	Undetermined
2021-01-28	528	20180609	20181100	12	NCWMAC	Negative	Undetermined
2021-01-28	529	20180609	20181100	12	NCWMAC	Negative	Undetermined
2021-01-28	530	20180609	20181100	12	NCWMAC	Negative	Undetermined
2021-01-28	531	20180609	20181100	12	NCWMAC	Negative	Undetermined
2021-01-28	532	20180609	20181100	12	NCWMAC	Negative	Undetermined
2021-01-28	533	20180609	20181100	12	NCWMAC	Negative	Undetermined
2021-01-28	534	20180609	20181100	12	NCWMAC	Negative	Undetermined
2021-01-28	535	20180609	20181100	12	NCWMAC	Negative	Undetermined
2021-01-28	536	20180609	20181100	12	NCWMAC	Negative	Undetermined
2021-01-28	537	20180609	20181100	12	NCWMAC	Negative	Undetermined
2021-01-28	538	20180609	20181100	12	NCWMAC	Negative	Undetermined
2021-01-28	539	20180609	20181100	12	NCWMAC	Negative	Undetermined
2021-01-28	540	20180609	20181100	12	NCWMAC	Negative	Undetermined
2021-01-28	541	20180609	20181100	12	NCWMAC	Negative	Undetermined
2021-01-28	542	20180669	20180883	13	NCWMAC	Negative	Undetermined
2021-01-28	543	20180669	20180883	13	NCWMAC	Negative	Undetermined
2021-01-28	544	20180669	20180883	13	NCWMAC	Negative	Undetermined
2021-01-28	545	20180669	20180883	13	NCWMAC	Negative	Undetermined
2021-01-28	546	20180669	20180883	13	NCWMAC	Negative	Undetermined
2021-01-28	547	20180669	20180883	13	NCWMAC	Negative	Undetermined
2021-01-28	548	20180669	20180883	13	NCWMAC	Negative	Undetermined
2021-01-28	549	20180669	20180883	13	NCWMAC	Negative	Undetermined
2021-01-28	550	20180669	20180883	13	NCWMAC	Negative	Undetermined
2021-01-28	551	20180669	20180883	13	NCWMAC	Negative	Undetermined
2021-01-28	552	20180669	20180883	13	NCWMAC	Negative	Undetermined
2021-01-28	553	20180669	20180883	13	NCWMAC	Negative	Undetermined
2021-01-28	554	20180669	20180883	13	NCWMAC	Negative	Undetermined
2021-01-28	555	20180669	20180883	13	NCWMAC	Negative	Undetermined
2021-01-28	556	20180669	20180883	13	NCWMAC	Negative	Undetermined
2021-01-28	557	20180669	20180883	13	NCWMAC	Negative	Undetermined
2021-01-28	558	20180669	20180883	13	NCWMAC	Negative	Undetermined
2021-01-28	559	20180669	20180883	13	NCWMAC	Negative	Undetermined
2021-01-28	560	20180669	20180883	13	NCWMAC	Negative	Undetermined
2021-01-28	561	20180669	20180883	13	NCWMAC	Negative	Undetermined
2021-01-28	562	20180669	20180883	13	NCWMAC	Negative	Undetermined
2021-01-28	563	20180669	20180883	13	NCWMAC	Negative	Undetermined
2021-01-28	564	20180669	20180883	13	NCWMAC	Negative	Undetermined
2021-01-28	565	20180669	20180883	13	NCWMAC	Negative	Undetermined
2021-01-28	566	20180669	20180883	13	NCWMAC	Negative	Undetermined
2021-01-28	567	20180669	20180883	13	NCWMAC	Negative	Undetermined
2021-01-28	568	20180669	20180883	13	NCWMAC	Negative	Undetermined
2021-01-28	569	20180669	20180883	13	NCWMAC	Negative	Undetermined
2021-01-28	570	20180669	20180883	13	NCWMAC	Negative	Undetermined
2021-01-28	571	20180669	20180883	13	NCWMAC	Negative	Undetermined
2021-01-28	572	20180669	20180883	13	NCWMAC	Negative	Undetermined
2021-01-28	573	20180669	20180883	13	NCWMAC	Negative	Undetermined
2021-01-28	574	20180669	20180883	13	NCWMAC	Negative	Undetermined
2021-01-28	575	20180669	20180883	13	NCWMAC	Negative	Undetermined
2021-01-28	576	20180669	20180883	13	NCWMAC	Negative	Undetermined
2021-01-28	577	20180669	20180883	13	NCWMAC	Negative	Undetermined
2021-01-28	578	20180669	20180883	13	NCWMAC	Negative	Undetermined
2021-01-28	579	20180669	20180883	13	NCWMAC	Negative	Undetermined
2021-01-28	580	20180669	20180883	13	NCWMAC	Negative	Undetermined
2021-01-28	581	20180669	20180883	13	NCWMAC	Negative	Undetermined
2021-01-28	582	20180669	20180883	13	NCWMAC	Negative	Undetermined
2021-01-28	583	20180669	20180883	13	NCWMAC	Negative	Undetermined
2021-01-28	584	20180669	20180883	13	NCWMAC	Negative	Undetermined
2021-01-28	585	20180669	20180883	13	NCWMAC	Negative	Undetermined
2021-01-28	586	20180669	20180883	13	NCWMAC	Negative	Undetermined
2021-01-28	587	20180669	20180883	13	NCWMAC	Negative	Undetermined
2021-01-28	588	20180669	20180883	13	NCWMAC	Negative	Undetermined
2021-01-28	589	20180669	20180883	13	NCWMAC	Negative	Undetermined
2021-01-28	590	20180669	20180883	13	NCWMAC	Negative	Undetermined
2021-01-28	591	20180669	20180883	13	NCWMAC	Negative	Undetermined
2021-01-28	592	20180669	20180883	13	NCWMAC	Negative	Undetermined
2021-01-28	593	20180669	20180883	13	NCWMAC	Negative	Undetermined
2021-01-28	594	20180669	20180883	13	NCWMAC	Negative	Undetermined
2021-01-28	595	20180669	20180883	13	NCWMAC	Negative	Undetermined
2021-01-28	596	20180669	20180883	13	NCWMAC	Negative	Undetermined
2021-01-28	597	20180669	20180883	13	NCWMAC	Negative	Undetermined
2021-01-28	598	20180669	20180883	13	NCWMAC	Negative	Undetermined
2021-01-28	599	20180669	20180883	13	NCWMAC	Negative	Undetermined
2021-01-28	600	20180669	20180883	13	NCWMAC	Negative	Undetermined
2021-01-28	601	20180669	20180883	13	NCWMAC	Negative	Undetermined
2021-01-28	602	20180810	20180640	14	NCWMAC	Negative	Undetermined
2021-01-28	603	20180810	20180640	14	NCWMAC	Negative	Undetermined
2021-01-28	604	20180810	20180640	14	NCWMAC	Negative	Undetermined
2021-01-28	605	20180810	20180640	14	NCWMAC	Negative	Undetermined
2021-01-28	606	20180810	20180640	14	NCWMAC	Negative	Undetermined
2021-01-28	607	20180810	20180640	14	NCWMAC	Negative	Undetermined
2021-01-28	608	20180810	20180640	14	NCWMAC	Negative	Undetermined
2021-01-28	609	20180810	20180640	14	NCWMAC	Negative	Undetermined
2021-01-28	610	20180810	20180640	14	NCWMAC	Negative	Undetermined
2021-01-28	611	20180810	20180640	14	NCWMAC	Negative	Undetermined
2021-01-28	612	20180810	20180640	14	NCWMAC	Negative	Undetermined
2021-01-28	613	20180810	20180640	14	NCWMAC	Negative	Undetermined
2021-01-28	614	20180810	20180640	14	NCWMAC	Negative	Undetermined
2021-01-28	615	20180810	20180640	14	NCWMAC	Negative	Undetermined
2021-01-28	616	20180810	20180640	14	NCWMAC	Negative	Undetermined
2021-01-28	617	20180810	20180640	14	NCWMAC	Negative	Undetermined
2021-01-28	618	20180810	20180640	14	NCWMAC	Negative	Undetermined
2021-01-28	619	20180810	20180640	14	NCWMAC	Negative	Undetermined
2021-01-28	620	20180810	20180640	14	NCWMAC	Negative	Undetermined
2021-01-28	621	20180810	20180640	14	NCWMAC	Negative	Undetermined
2021-01-28	622	20180810	20180640	14	NCWMAC	Negative	Undetermined
2021-01-28	623	20180810	20180640	14	NCWMAC	Negative	Undetermined
2021-01-28	624	20180810	20180640	14	NCWMAC	Negative	Undetermined
2021-01-28	625	20180810	20180640	14	NCWMAC	Negative	Undetermined
2021-01-28	626	20180810	20180640	14	NCWMAC	Negative	Undetermined
2021-01-28	627	20180810	20180640	14	NCWMAC	Negative	Undetermined
2021-01-28	628	20180810	20180640	14	NCWMAC	Negative	Undetermined
2021-01-28	629	20180810	20180640	14	NCWMAC	Negative	Undetermined
2021-01-28	630	20180810	20180640	14	NCWMAC	Negative	Undetermined
2021-01-28	631	20180810	20180640	14	NCWMAC	Negative	Undetermined
2021-01-28	632	20180810	20180640	14	NCWMAC	Negative	Undetermined
2021-01-28	633	20180810	20180640	14	NCWMAC	Negative	Undetermined
2021-01-28	634	20180810	20180640	14	NCWMAC	Negative	Undetermined
2021-01-28	635	20180810	20180640	14	NCWMAC	Negative	Undetermined
2021-01-28	636	20180810	20180640	14	NCWMAC	Negative	Undetermined
2021-01-28	637	20180810	20180640	14	NCWMAC	Negative	Undetermined
2021-01-28	638	20180810	20180640	14	NCWMAC	Negative	Undetermined
2021-01-28	639	20180810	20180640	14	NCWMAC	Negative	Undetermined
2021-01-28	640	20180810	20180640	14	NCWMAC	Negative	Undetermined
2021-01-28	641	20180810	20180640	14	NCWMAC	Negative	Undetermined
2021-01-28	642	20180810	20180640	14	NCWMAC	Negative	Undetermined
2021-01-28	643	20180810	20180640	14	NCWMAC	Negative	Undetermined
2021-01-28	644	20180810	20180640	14	NCWMAC	Negative	Undetermined
2021-01-28	645	20180810	20180640	14	NCWMAC	Negative	Undetermined
2021-01-28	646	20180810	20180640	14	NCWMAC	Negative	Undetermined
2021-01-28	647	20180810	20180640	14	NCWMAC	Negative	Undetermined
2021-01-28	648	20180810	20180640	14	NCWMAC	Negative	Undetermined
2021-01-28	649	20180810	20180640	14	NCWMAC	Negative	Undetermined
2021-01-28	650	20180810	20180640	14	NCWMAC	Negative	Undetermined
2021-01-28	651	20180810	20180640	14	NCWMAC	Negative	Undetermined
2021-01-28	652	20180810	20180640	14	NCWMAC	Negative	Undetermined
2021-01-28	653	20180810	20180640	14	NCWMAC	Negative	Undetermined
2021-01-28	654	20180810	20180640	14	NCWMAC	Negative	Undetermined
2021-01-28	655	20180810	20180640	14	NCWMAC	Negative	Undetermined
2021-01-28	656	20180810	20180640	14	NCWMAC	Negative	Undetermined
2021-01-28	657	20180810	20180640	14	NCWMAC	Negative	Undetermined
2021-01-28	658	20180810	20180640	14	NCWMAC	Negative	Undetermined
2021-01-28	659	20180810	20180640	14	NCWMAC	Negative	Undetermined
2021-01-28	660	20180810	20180640	14	NCWMAC	Negative	Undetermined
2021-01-28	661	20180810	20180640	14	NCWMAC	Negative	Undetermined
2021-01-28	662	20180828	20180443	15	NCWMAC	Negative	Undetermined
2021-01-28	663	20180828	20180443	15	NCWMAC	Negative	Undetermined
2021-01-28	664	20180828	20180443	15	NCWMAC	Negative	Undetermined
2021-01-28	665	20180828	20180443	15	NCWMAC	Negative	Undetermined
2021-01-28	666	20180828	20180443	15	NCWMAC	Negative	Undetermined
2021-01-28	667	20180828	20180443	15	NCWMAC	Negative	Undetermined
2021-01-28	668	20180828	20180443	15	NCWMAC	Negative	Undetermined
2021-01-28	669	20180828	20180443	15	NCWMAC	Negative	Undetermined
2021-01-28	670	20180828	20180443	15	NCWMAC	Negative	Undetermined
2021-01-28	671	20180828	20180443	15	NCWMAC	Negative	Undetermined
2021-01-28	672	20180828	20180443	15	NCWMAC	Negative	Undetermined
2021-01-28	673	20180828	20180443	15	NCWMAC	Negative	Undetermined
2021-01-28	674	20180828	20180443	15	NCWMAC	Negative	Undetermined
2021-01-28	675	20180828	20180443	15	NCWMAC	Negative	Undetermined
2021-01-28	676	20180828	20180443	15	NCWMAC	Negative	Undetermined
2021-01-28	677	20180828	20180443	15	NCWMAC	Negative	Undetermined
2021-01-28	678	20180828	20180443	15	NCWMAC	Negative	Undetermined
2021-01-28	679	20180828	20180443	15	NCWMAC	Negative	Undetermined
2021-01-28	680	20180828	20180443	15	NCWMAC	Negative	Undetermined
2021-01-28	681	20180828	20180443	15	NCWMAC	Negative	Undetermined
2021-01-28	682	20180828	20180443	15	NCWMAC	Negative	Undetermined
2021-01-28	683	20180828	20180443	15	NCWMAC	Negative	Undetermined
2021-01-28	684	20180828	20180443	15	NCWMAC	Negative	Undetermined
2021-01-28	685	20180828	20180443	15	NCWMAC	Negative	Undetermined
2021-01-28	686	20180828	20180443	15	NCWMAC	Negative	Undetermined
2021-01-28	687	20180828	20180443	15	NCWMAC	Negative	Undetermined
2021-01-28	688	20180828	20180443	15	NCWMAC	Negative	Undetermined
2021-01-28	689	20180828	20180443	15	NCWMAC	Negative	Undetermined
2021-01-28	690	20180828	20180443	15	NCWMAC	Negative	Undetermined
2021-01-28	691	20180828	20180443	15	NCWMAC	Negative	Undetermined
2021-01-28	692	20180828	20180443	15	NCWMAC	Negative	Undetermined
2021-01-28	693	20180828	20180443	15	NCWMAC	Negative	Undetermined
2021-01-28	694	20180828	20180443	15	NCWMAC	Negative	Undetermined
2021-01-28	695	20180828	20180443	15	NCWMAC	Negative	Undetermined
2021-01-28	696	20180828	20180443	15	NCWMAC	Negative	Undetermined
2021-01-28	697	20180828	20180443	15	NCWMAC	Negative	Undetermined
2021-01-28	698	20180828	20180443	15	NCWMAC	Negative	Undetermined
2021-01-28	699	20180828	20180443	15	NCWMAC	Negative	Undetermined
2021-01-28	700	20180828	20180443	15	NCWMAC	Negative	Undetermined
2021-01-28	701	20180828	20180443	15	NCWMAC	Negative	Undetermined
2021-01-28	702	20180828	20180443	15	NCWMAC	Negative	Undetermined
2021-01-28	703	20180828	20180443	15	NCWMAC	Negative	Undetermined
2021-01-28	704	20180828	20180443	15	NCWMAC	Negative	Undetermined
2021-01-28	705	20180828	20180443	15	NCWMAC	Negative	Undetermined
2021-01-28	706	20180828	20180443	15	NCWMAC	Negative	Undetermined
2021-01-28	707	20180828	20180443	15	NCWMAC	Negative	Undetermined
2021-01-28	708	20180828	20180443	15	NCWMAC	Negative	Undetermined
2021-01-28	709	20180828	20180443	15	NCWMAC	Negative	Undetermined
2021-01-28	710	20180828	20180443	15	NCWMAC	Negative	Undetermined
2021-01-28	711	20180828	20180443	15	NCWMAC	Negative	Undetermined
2021-01-28	712	20180828	20180443	15	NCWMAC	Negative	Undetermined
2021-01-28	713	20180828	20180443	15	NCWMAC	Negative	Undetermined
2021-01-28	714	20180828	20180443	15	NCWMAC	Negative	Undetermined
2021-01-28	715	20180828	20180443	15	NCWMAC	Negative	Undetermined
2021-01-28	716	20180828	20180443	15	NCWMAC	Negative	Undetermined
2021-01-28	717	20180828	20180443	15	NCWMAC	Negative	Undetermined
2021-01-28	718	20180828	20180443	15	NCWMAC	Negative	Undetermined
2021-01-28	719	20180828	20180443	15	NCWMAC	Negative	Undetermined
2021-01-28	720	20180828	20180443	15	NCWMAC	Negative	Undetermined
2021-01-28	721	20180828	20180443	15	NCWMAC	Negative	Undetermined
2021-01-28	722	20180952	20180282	16	NCWMAC	Negative	Undetermined
2021-01-28	723	20180952	20180282	16	NCWMAC	Negative	Undetermined
2021-01-28	724	20180952	20180282	16	NCWMAC	Negative	Undetermined
2021-01-28	725	20180952	20180282	16	NCWMAC	Negative	Undetermined
2021-01-28	726	20180952	20180282	16	NCWMAC	Negative	Undetermined
2021-01-28	727	20180952	20180282	16	NCWMAC	Negative	Undetermined
2021-01-28	728	20180952	20180282	16	NCWMAC	Negative	Undetermined
2021-01-28	729	20180952	20180282	16	NCWMAC	Negative	Undetermined
2021-01-28	730	20180952	20180282	16	NCWMAC	Negative	Undetermined
2021-01-28	731	20180952	20180282	16	NCWMAC	Negative	Undetermined
2021-01-28	732	20180952	20180282	16	NCWMAC	Negative	Undetermined
2021-01-28	733	20180952	20180282	16	NCWMAC	Negative	Undetermined
2021-01-28	734	20180952	20180282	16	NCWMAC	Negative	Undetermined
2021-01-28	735	20180952	20180282	16	NCWMAC	Negative	Undetermined
2021-01-28	736	20180952	20180282	16	NCWMAC	Negative	Undetermined
2021-01-28	737	20180952	20180282	16	NCWMAC	Negative	Undetermined
2021-01-28	738	20180952	20180282	16	NCWMAC	Negative	Undetermined
2021-01-28	739	20180952	20180282	16	NCWMAC	Negative	Undetermined
2021-01-28	740	20180952	20180282	16	NCWMAC	Negative	Undetermined
2021-01-28	741	20180952	20180282	16	NCWMAC	Negative	Undetermined
2021-01-28	742	20180952	20180282	16	NCWMAC	Negative	Undetermined
2021-01-28	743	20180952	20180282	16	NCWMAC	Negative	Undetermined
2021-01-28	744	20180952	20180282	16	NCWMAC	Negative	Undetermined
2021-01-28	745	20180952	20180282	16	NCWMAC	Negative	Undetermined
2021-01-28	746	20180952	20180282	16	NCWMAC	Negative	Undetermined
2021-01-28	747	20180952	20180282	16	NCWMAC	Negative	Undetermined
2021-01-28	748	20180952	20180282	16	NCWMAC	Negative	Undetermined
2021-01-28	749	20180952	20180282	16	NCWMAC	Negative	Undetermined
2021-01-28	750	20180952	20180282	16	NCWMAC	Negative	Undetermined
2021-01-28	751	20180952	20180282	16	NCWMAC	Negative	Undetermined
2021-01-28	752	20180952	20180282	16	NCWMAC	Negative	Undetermined
2021-01-28	753	20180952	20180282	16	NCWMAC	Negative	Undetermined
2021-01-28	754	20180952	20180282	16	NCWMAC	Negative	Undetermined
2021-01-28	755	20180952	20180282	16	NCWMAC	Negative	Undetermined
2021-01-28	756	20180952	20180282	16	NCWMAC	Negative	Undetermined
2021-01-28	757	20180952	20180282	16	NCWMAC	Negative	Undetermined
2021-01-28	758	20180952	20180282	16	NCWMAC	Negative	Undetermined
2021-01-28	759	20180952	20180282	16	NCWMAC	Negative	Undetermined
2021-01-28	760	20180952	20180282	16	NCWMAC	Negative	Undetermined
2021-01-28	761	20180952	20180282	16	NCWMAC	Negative	Undetermined
2021-01-28	762	20180952	20180282	16	NCWMAC	Negative	Undetermined
2021-01-28	763	20180952	20180282	16	NCWMAC	Negative	Undetermined
2021-01-28	764	20180952	20180282	16	NCWMAC	Negative	Undetermined
2021-01-28	765	20180952	20180282	16	NCWMAC	Negative	Undetermined
2021-01-28	766	20180952	20180282	16	NCWMAC	Negative	Undetermined
2021-01-28	767	20180952	20180282	16	NCWMAC	Negative	Undetermined
2021-01-28	768	20180952	20180282	16	NCWMAC	Negative	Undetermined
2021-01-28	769	20180952	20180282	16	NCWMAC	Negative	Undetermined
2021-01-28	770	20180952	20180282	16	NCWMAC	Negative	Undetermined
2021-01-28	771	20180952	20180282	16	NCWMAC	Negative	Undetermined
2021-01-28	772	20180952	20180282	16	NCWMAC	Negative	Undetermined
2021-01-28	773	20180952	20180282	16	NCWMAC	Negative	Undetermined
2021-01-28	774	20180952	20180282	16	NCWMAC	Negative	Undetermined
2021-01-28	775	20180952	20180282	16	NCWMAC	Negative	Undetermined
2021-01-28	776	20180952	20180282	16	NCWMAC	Negative	Undetermined
2021-01-28	777	20180952	20180282	16	NCWMAC	Negative	Undetermined
2021-01-28	778	20180952	20180282	16	NCWMAC	Negative	Undetermined
2021-01-28	779	20180952	20180282	16	NCWMAC	Negative	Undetermined
2021-01-28	780	20180952	20180282	16	NCWMAC	Negative	Undetermined
2021-01-28	781	20180952	20180282	16	NCWMAC	Negative	Undetermined

## Sheet: Table S4 Progeny testing
Table S4: Progeny testing
Sample date	Fish status	Sample type	Sample #	Mating pair	Testing lab	ISAV-HPR0 screening outcome	ISAV-HPR0 qPCR mean Ct
2019-03-01	General population	Whole fish sans eyes	1	6	NVSL	Negative	Undetermined
2019-03-01	General population	Whole fish sans eyes	2	6	NVSL	Negative	Undetermined
2019-03-01	General population	Whole fish sans eyes	3	6	NVSL	Negative	Undetermined
2019-03-01	General population	Whole fish sans eyes	4	6	NVSL	Negative	Undetermined
2019-03-01	General population	Whole fish sans eyes	5	6	NVSL	Negative	Undetermined
2019-03-01	General population	Whole fish sans eyes	6	6	NVSL	Negative	Undetermined
2019-03-01	General population	Whole fish sans eyes	7	6	NVSL	Negative	Undetermined
2019-03-01	General population	Whole fish sans eyes	8	6	NVSL	Negative	Undetermined
2019-03-01	General population	Whole fish sans eyes	9	6	NVSL	Negative	Undetermined
2019-03-01	General population	Whole fish sans eyes	10	6	NVSL	Negative	Undetermined
2019-03-01	General population	Whole fish sans eyes	11	6	NVSL	Negative	Undetermined
2019-03-01	General population	Whole fish sans eyes	12	6	NVSL	Negative	Undetermined
2019-03-01	General population	Whole fish sans eyes	13	6	NVSL	Negative	Undetermined
2019-03-01	General population	Whole fish sans eyes	14	6	NVSL	Negative	Undetermined
2019-03-01	General population	Whole fish sans eyes	15	6	NVSL	Negative	Undetermined
2019-03-01	General population	Whole fish sans eyes	16	6	NVSL	Negative	Undetermined
2019-03-01	General population	Whole fish sans eyes	17	6	NVSL	Negative	Undetermined
2019-03-01	General population	Whole fish sans eyes	18	6	NVSL	Negative	Undetermined
2019-03-01	General population	Whole fish sans eyes	19	6	NVSL	Negative	Undetermined
2019-03-01	General population	Whole fish sans eyes	20	6	NVSL	Negative	Undetermined
5/1/2019-11/10/2019	Moribund or Mortality	Gill, Kidney, Heart, Spleen	21	6	NVSL	Negative	Undetermined
5/1/2019-11/10/2019	Moribund or Mortality	Gill, Kidney, Heart, Spleen	22	6	NVSL	Negative	Undetermined
5/1/2019-11/10/2019	Moribund or Mortality	Gill, Kidney, Heart, Spleen	23	6	NVSL	Negative	Undetermined
5/1/2019-11/10/2019	Moribund or Mortality	Gill, Kidney, Heart, Spleen	24	6	NVSL	Negative	Undetermined
5/1/2019-11/10/2019	Moribund or Mortality	Gill, Kidney, Heart, Spleen	25	6	NVSL	Negative	Undetermined
5/1/2019-11/10/2019	Moribund or Mortality	Gill, Kidney, Heart, Spleen	26	6	NVSL	Negative	Undetermined
5/1/2019-11/10/2019	Moribund or Mortality	Gill, Kidney, Heart, Spleen	27	6	NVSL	Negative	Undetermined
5/1/2019-11/10/2019	Moribund or Mortality	Gill, Kidney, Heart, Spleen	28	6	NVSL	Negative	Undetermined
5/1/2019-11/10/2019	Moribund or Mortality	Gill, Kidney, Heart, Spleen	29	6	NVSL	Negative	Undetermined
5/1/2019-11/10/2019	Moribund or Mortality	Gill, Kidney, Heart, Spleen	30	6	NVSL	Negative	Undetermined
5/1/2019-11/10/2019	Moribund or Mortality	Gill, Kidney, Heart, Spleen	31	6	NVSL	Negative	Undetermined
5/1/2019-11/10/2019	Moribund or Mortality	Gill, Kidney, Heart, Spleen	32	6	NVSL	Negative	Undetermined
5/1/2019-11/10/2019	Moribund or Mortality	Gill, Kidney, Heart, Spleen	33	6	NVSL	Negative	Undetermined
5/1/2019-11/10/2019	Moribund or Mortality	Gill, Kidney, Heart, Spleen	34	6	NVSL	Negative	Undetermined
5/1/2019-11/10/2019	Moribund or Mortality	Gill, Kidney, Heart, Spleen	35	6	NVSL	Negative	Undetermined
5/1/2019-11/10/2019	Moribund or Mortality	Gill, Kidney, Heart, Spleen	36	6	NVSL	Negative	Undetermined
5/1/2019-11/10/2019	Moribund or Mortality	Gill, Kidney, Heart, Spleen	37	6	NVSL	Negative	Undetermined
5/1/2019-11/10/2019	Moribund or Mortality	Gill, Kidney, Heart, Spleen	38	6	NVSL	Negative	Undetermined
5/1/2019-11/10/2019	Moribund or Mortality	Gill, Kidney, Heart, Spleen	39	6	NVSL	Negative	Undetermined
5/1/2019-11/10/2019	Moribund or Mortality	Gill, Kidney, Heart, Spleen	40	6	NVSL	Negative	Undetermined
5/1/2019-11/10/2019	Moribund or Mortality	Gill, Kidney, Heart, Spleen	41	6	NVSL	Negative	Undetermined
5/1/2019-11/10/2019	Moribund or Mortality	Gill, Kidney, Heart, Spleen	42	6	NVSL	Negative	Undetermined
5/1/2019-11/10/2019	Moribund or Mortality	Gill, Kidney, Heart, Spleen	43	6	NVSL	Negative	Undetermined
5/1/2019-11/10/2019	Moribund or Mortality	Gill, Kidney, Heart, Spleen	44	6	NVSL	Negative	Undetermined
5/1/2019-11/10/2019	Moribund or Mortality	Gill, Kidney, Heart, Spleen	45	6	NVSL	Negative	Undetermined
5/1/2019-11/10/2019	Moribund or Mortality	Gill, Kidney, Heart, Spleen	46	6	NVSL	Negative	Undetermined
5/1/2019-11/10/2019	Moribund or Mortality	Gill, Kidney, Heart, Spleen	47	6	NVSL	Negative	Undetermined
5/1/2019-11/10/2019	Moribund or Mortality	Gill, Kidney, Heart, Spleen	48	6	NVSL	Negative	Undetermined
5/1/2019-11/10/2019	Moribund or Mortality	Gill, Kidney, Heart, Spleen	49	6	NVSL	Negative	Undetermined
5/1/2019-11/10/2019	Moribund or Mortality	Gill, Kidney, Heart, Spleen	50	6	NVSL	Negative	Undetermined
5/1/2019-11/10/2019	Moribund or Mortality	Gill, Kidney, Heart, Spleen	51	6	NVSL	Negative	Undetermined
5/1/2019-11/10/2019	Moribund or Mortality	Gill, Kidney, Heart, Spleen	52	6	NVSL	Negative	Undetermined
5/1/2019-11/10/2019	Moribund or Mortality	Gill, Kidney, Heart, Spleen	53	6	NVSL	Negative	Undetermined
5/1/2019-11/10/2019	Moribund or Mortality	Gill, Kidney, Heart, Spleen	54	6	NVSL	Negative	Undetermined
5/1/2019-11/10/2019	Moribund or Mortality	Gill, Kidney, Heart, Spleen	55	6	NVSL	Negative	Undetermined
5/1/2019-11/10/2019	Moribund or Mortality	Gill, Kidney, Heart, Spleen	56	6	NVSL	Negative	Undetermined
5/1/2019-11/10/2019	Moribund or Mortality	Gill, Kidney, Heart, Spleen	57	6	NVSL	Negative	Undetermined
5/1/2019-11/10/2019	Moribund or Mortality	Gill, Kidney, Heart, Spleen	58	6	NVSL	Negative	Undetermined
5/1/2019-11/10/2019	Moribund or Mortality	Gill, Kidney, Heart, Spleen	59	6	NVSL	Negative	Undetermined
5/1/2019-11/10/2019	Moribund or Mortality	Gill, Kidney, Heart, Spleen	60	6	NVSL	Negative	Undetermined
5/1/2019-11/10/2019	Moribund or Mortality	Gill, Kidney, Heart, Spleen	61	6	NVSL	Negative	Undetermined
5/1/2019-11/10/2019	Moribund or Mortality	Gill, Kidney, Heart, Spleen	62	6	NVSL	Negative	Undetermined
5/1/2019-11/10/2019	Moribund or Mortality	Gill, Kidney, Heart, Spleen	63	6	NVSL	Negative	Undetermined
5/1/2019-11/10/2019	Moribund or Mortality	Gill, Kidney, Heart, Spleen	64	6	NVSL	Negative	Undetermined
5/1/2019-11/10/2019	Moribund or Mortality	Gill, Kidney, Heart, Spleen	65	6	NVSL	Negative	Undetermined
5/1/2019-11/10/2019	Moribund or Mortality	Gill, Kidney, Heart, Spleen	66	6	NVSL	Negative	Undetermined
5/1/2019-11/10/2019	Moribund or Mortality	Gill, Kidney, Heart, Spleen	67	6	NVSL	Negative	Undetermined
5/1/2019-11/10/2019	Moribund or Mortality	Gill, Kidney, Heart, Spleen	68	6	NVSL	Negative	Undetermined
5/1/2019-11/10/2019	Moribund or Mortality	Gill, Kidney, Heart, Spleen	69	6	NVSL	Negative	Undetermined
5/1/2019-11/10/2019	Moribund or Mortality	Gill, Kidney, Heart, Spleen	70	6	NVSL	Negative	Undetermined
5/1/2019-11/10/2019	Moribund or Mortality	Gill, Kidney, Heart, Spleen	71	6	NVSL	Negative	Undetermined
5/1/2019-11/10/2019	Moribund or Mortality	Gill, Kidney, Heart, Spleen	72	6	NVSL	Negative	Undetermined
2020-06-04	General population	Gill	73	6	NVSL	Negative	Undetermined
2020-06-04	General population	Gill	74	6	NVSL	Negative	Undetermined
2020-06-04	General population	Gill	75	6	NVSL	Negative	Undetermined
2020-06-04	General population	Gill	76	6	NVSL	Negative	Undetermined
2020-06-04	General population	Gill	77	6	NVSL	Negative	Undetermined
2020-06-04	General population	Gill	78	6	NVSL	Negative	Undetermined
2020-06-04	General population	Gill	79	6	NVSL	Negative	Undetermined
2020-06-04	General population	Gill	80	6	NVSL	Negative	Undetermined
2020-06-04	General population	Gill	81	6	NVSL	Negative	Undetermined
2020-06-04	General population	Gill	82	6	NVSL	Negative	Undetermined
2020-06-04	General population	Gill	83	6	NVSL	Negative	Undetermined
2020-06-04	General population	Gill	84	6	NVSL	Negative	Undetermined
2020-06-04	General population	Gill	85	6	NVSL	Negative	Undetermined
2020-06-04	General population	Gill	86	6	NVSL	Negative	Undetermined
2020-06-04	General population	Gill	87	6	NVSL	Negative	Undetermined
2020-06-04	General population	Gill	88	6	NVSL	Negative	Undetermined
2020-06-04	General population	Gill	89	6	NVSL	Negative	Undetermined
2020-06-04	General population	Gill	90	6	NVSL	Negative	Undetermined
2020-06-04	General population	Gill	91	6	NVSL	Negative	Undetermined
2020-06-04	General population	Gill	92	6	NVSL	Negative	Undetermined
2020-06-04	General population	Gill	93	6	NVSL	Negative	Undetermined
2020-06-04	General population	Gill	94	6	NVSL	Negative	Undetermined
2020-06-04	General population	Gill	95	6	NVSL	Negative	Undetermined
2020-06-04	General population	Gill	96	6	NVSL	Negative	Undetermined
2020-06-04	General population	Gill	97	6	NVSL	Negative	Undetermined
2020-06-04	General population	Gill	98	6	NVSL	Negative	Undetermined
2020-06-04	General population	Gill	99	6	NVSL	Negative	Undetermined
2020-06-04	General population	Gill	100	6	NVSL	Negative	Undetermined
2020-06-04	General population	Gill	101	6	NVSL	Negative	Undetermined
2020-06-04	General population	Gill	102	6	NVSL	Negative	Undetermined
2020-07-15	General population	Gill	103	6	NVSL	Negative	Undetermined
2020-07-15	General population	Gill	104	6	NVSL	Negative	Undetermined
2020-07-15	General population	Gill	105	6	NVSL	Negative	Undetermined
2020-07-15	General population	Gill	106	6	NVSL	Negative	Undetermined
2020-07-15	General population	Gill	107	6	NVSL	Negative	Undetermined
2020-07-15	General population	Gill	108	6	NVSL	Negative	Undetermined
2020-07-15	General population	Gill	109	6	NVSL	Negative	Undetermined
2020-07-15	General population	Gill	110	6	NVSL	Negative	Undetermined
2020-07-15	General population	Gill	111	6	NVSL	Negative	Undetermined
2020-07-15	General population	Gill	112	6	NVSL	Negative	Undetermined
2020-07-15	General population	Gill	113	6	NVSL	Negative	Undetermined
2020-07-15	General population	Gill	114	6	NVSL	Negative	Undetermined
2020-07-15	General population	Gill	115	6	NVSL	Negative	Undetermined
2020-07-15	General population	Gill	116	6	NVSL	Negative	Undetermined
2020-07-15	General population	Gill	117	6	NVSL	Negative	Undetermined
2020-07-15	General population	Gill	118	6	NVSL	Negative	Undetermined
2020-07-15	General population	Gill	119	6	NVSL	Negative	Undetermined
2020-07-15	General population	Gill	120	6	NVSL	Negative	Undetermined
2020-07-15	General population	Gill	121	6	NVSL	Negative	Undetermined
2020-07-15	General population	Gill	122	6	NVSL	Negative	Undetermined
2020-07-15	General population	Gill	123	6	NVSL	Negative	Undetermined
2020-07-15	General population	Gill	124	6	NVSL	Negative	Undetermined
2020-07-15	General population	Gill	125	6	NVSL	Negative	Undetermined
2020-07-15	General population	Gill	126	6	NVSL	Negative	Undetermined
2020-07-15	General population	Gill	127	6	NVSL	Negative	Undetermined
2020-07-15	General population	Gill	128	6	NVSL	Negative	Undetermined
2020-07-15	General population	Gill	129	6	NVSL	Negative	Undetermined
2020-07-15	General population	Gill	130	6	NVSL	Negative	Undetermined
2020-07-15	General population	Gill	131	6	NVSL	Negative	Undetermined
2020-07-15	General population	Gill	132	6	NVSL	Negative	Undetermined
2020-07-15	General population	Gill	133	6	NVSL	Negative	Undetermined
2020-07-15	General population	Gill	134	6	NVSL	Negative	Undetermined
2020-07-15	General population	Gill	135	6	NVSL	Negative	Undetermined
2020-07-15	General population	Gill	136	6	NVSL	Negative	Undetermined
2020-07-15	General population	Gill	137	6	NVSL	Negative	Undetermined
2020-07-15	General population	Gill	138	6	NVSL	Negative	Undetermined
2020-07-15	General population	Gill	139	6	NVSL	Negative	Undetermined
2020-07-15	General population	Gill	140	6	NVSL	Negative	Undetermined
2020-07-15	General population	Gill	141	6	NVSL	Negative	Undetermined
2020-07-15	General population	Gill	142	6	NVSL	Negative	Undetermined
2020-07-15	General population	Gill	143	6	NVSL	Negative	Undetermined
2020-07-15	General population	Gill	144	6	NVSL	Negative	Undetermined
2020-07-15	General population	Gill	145	6	NVSL	Negative	Undetermined
2020-07-15	General population	Gill	146	6	NVSL	Negative	Undetermined
2020-07-15	General population	Gill	147	6	NVSL	Negative	Undetermined
2020-07-15	General population	Gill	148	6	NVSL	Negative	Undetermined
2020-07-15	General population	Gill	149	6	NVSL	Negative	Undetermined
2020-07-15	General population	Gill	150	6	NVSL	Negative	Undetermined
2020-07-15	General population	Gill	151	6	NVSL	Negative	Undetermined
2020-07-15	General population	Gill	152	6	NVSL	Negative	Undetermined
2020-07-15	General population	Gill	153	6	NVSL	Negative	Undetermined
2020-07-15	General population	Gill	154	6	NVSL	Negative	Undetermined
2020-07-15	General population	Gill	155	6	NVSL	Negative	Undetermined
2020-07-15	General population	Gill	156	6	NVSL	Negative	Undetermined
2020-07-15	General population	Gill	157	6	NVSL	Negative	Undetermined
2020-07-15	General population	Gill	158	6	NVSL	Negative	Undetermined
2020-07-15	General population	Gill	159	6	NVSL	Negative	Undetermined
2020-07-15	General population	Gill	160	6	NVSL	Negative	Undetermined
2020-07-15	General population	Gill	161	6	NVSL	Negative	Undetermined
2020-07-15	General population	Gill	162	6	NVSL	Negative	Undetermined
2020-07-15	General population	Gill	163	6	NVSL	Negative	Undetermined
2020-07-15	General population	Gill	164	6	NVSL	Negative	Undetermined
2020-07-15	General population	Gill	165	6	NVSL	Negative	Undetermined
2020-07-15	General population	Gill	166	6	NVSL	Negative	Undetermined
2020-07-15	General population	Gill	167	6	NVSL	Negative	Undetermined
2020-07-15	General population	Gill	168	6	NVSL	Negative	Undetermined
2020-07-15	General population	Gill	169	6	NVSL	Negative	Undetermined
2020-07-15	General population	Gill	170	6	NVSL	Negative	Undetermined
2020-07-15	General population	Gill	171	6	NVSL	Negative	Undetermined
2020-07-15	General population	Gill	172	6	NVSL	Negative	Undetermined
2020-07-16	General population	Gill	173	6	NVSL	Negative	Undetermined
2020-07-16	General population	Gill	174	6	NVSL	Negative	Undetermined
2020-07-16	General population	Gill	175	6	NVSL	Negative	Undetermined
2020-07-16	General population	Gill	176	6	NVSL	Negative	Undetermined
2020-07-16	General population	Gill	177	6	NVSL	Negative	Undetermined
2020-07-16	General population	Gill	178	6	NVSL	Negative	Undetermined
2020-07-16	General population	Gill	179	6	NVSL	Negative	Undetermined
2020-07-16	General population	Gill	180	6	NVSL	Negative	Undetermined
2020-07-16	General population	Gill	181	6	NVSL	Negative	Undetermined
2020-07-16	General population	Gill	182	6	NVSL	Negative	Undetermined
2020-07-16	General population	Gill	183	6	NVSL	Negative	Undetermined
2020-07-16	General population	Gill	184	6	NVSL	Negative	Undetermined
2020-07-16	General population	Gill	185	6	NVSL	Negative	Undetermined
2020-07-16	General population	Gill	186	6	NVSL	Negative	Undetermined
2020-07-16	General population	Gill	187	6	NVSL	Negative	Undetermined
2020-07-16	General population	Gill	188	6	NVSL	Negative	Undetermined
2020-07-16	General population	Gill	189	6	NVSL	Negative	Undetermined
2020-07-16	General population	Gill	190	6	NVSL	Negative	Undetermined
2020-07-16	General population	Gill	191	6	NVSL	Negative	Undetermined
2020-07-16	General population	Gill	192	6	NVSL	Negative	Undetermined
2020-07-16	General population	Gill	193	6	NVSL	Negative	Undetermined
2020-07-16	General population	Gill	194	6	NVSL	Negative	Undetermined
2020-07-16	General population	Gill	195	6	NVSL	Negative	Undetermined
2020-07-16	General population	Gill	196	6	NVSL	Negative	Undetermined
2020-07-16	General population	Gill	197	6	NVSL	Negative	Undetermined
2020-07-16	General population	Gill	198	6	NVSL	Negative	Undetermined
2020-07-16	General population	Gill	199	6	NVSL	Negative	Undetermined
2020-07-16	General population	Gill	200	6	NVSL	Negative	Undetermined
2020-07-16	General population	Gill	201	6	NVSL	Negative	Undetermined
2020-07-16	General population	Gill	202	6	NVSL	Negative	Undetermined
2020-07-16	General population	Gill	203	6	NVSL	Negative	Undetermined
2020-07-16	General population	Gill	204	6	NVSL	Negative	Undetermined
2020-07-16	General population	Gill	205	6	NVSL	Negative	Undetermined
2020-07-16	General population	Gill	206	6	NVSL	Negative	Undetermined
2020-07-16	General population	Gill	207	6	NVSL	Negative	Undetermined
2020-07-16	General population	Gill	208	6	NVSL	Negative	Undetermined
2020-07-16	General population	Gill	209	6	NVSL	Negative	Undetermined
2020-07-16	General population	Gill	210	6	NVSL	Negative	Undetermined
2020-07-16	General population	Gill	211	6	NVSL	Negative	Undetermined
2020-07-16	General population	Gill	212	6	NVSL	Negative	Undetermined
2020-07-16	General population	Gill	213	6	NVSL	Negative	Undetermined
2020-07-16	General population	Gill	214	6	NVSL	Negative	Undetermined
2020-07-16	General population	Gill	215	6	NVSL	Negative	Undetermined
2020-07-16	General population	Gill	216	6	NVSL	Negative	Undetermined
2020-07-16	General population	Gill	217	6	NVSL	Negative	Undetermined
2020-07-16	General population	Gill	218	6	NVSL	Negative	Undetermined
2020-07-16	General population	Gill	219	6	NVSL	Negative	Undetermined
2020-07-16	General population	Gill	220	6	NVSL	Negative	Undetermined
2020-07-16	General population	Gill	221	6	NVSL	Negative	Undetermined
2020-07-16	General population	Gill	222	6	NVSL	Negative	Undetermined
2020-07-16	General population	Gill	223	6	NVSL	Negative	Undetermined
2020-07-16	General population	Gill	224	6	NVSL	Negative	Undetermined
2020-07-16	General population	Gill	225	6	NVSL	Negative	Undetermined
2020-07-16	General population	Gill	226	6	NVSL	Negative	Undetermined
2020-07-16	General population	Gill	227	6	NVSL	Negative	Undetermined
2020-07-16	General population	Gill	228	6	NVSL	Negative	Undetermined
2020-07-16	General population	Gill	229	6	NVSL	Negative	Undetermined
2020-07-16	General population	Gill	230	6	NVSL	Negative	Undetermined
2020-07-16	General population	Gill	231	6	NVSL	Negative	Undetermined
2020-07-16	General population	Gill	232	6	NVSL	Negative	Undetermined
2020-07-16	General population	Gill	233	6	NVSL	Negative	Undetermined
2020-07-16	General population	Gill	234	6	NVSL	Negative	Undetermined
2020-07-16	General population	Gill	235	6	NVSL	Negative	Undetermined
2020-07-16	General population	Gill	236	6	NVSL	Negative	Undetermined
2020-07-16	General population	Gill	237	6	NVSL	Negative	Undetermined
2020-07-16	General population	Gill	238	6	NVSL	Negative	Undetermined
2020-07-16	General population	Gill	239	6	NVSL	Negative	Undetermined
2020-07-16	General population	Gill	240	6	NVSL	Negative	Undetermined
2020-07-16	General population	Gill	241	6	NVSL	Negative	Undetermined
2020-07-16	General population	Gill	242	6	NVSL	Negative	Undetermined
2020-07-16	General population	Gill	243	6	NVSL	Negative	Undetermined
2020-07-16	General population	Gill	244	6	NVSL	Negative	Undetermined
2020-07-16	General population	Gill	245	6	NVSL	Negative	Undetermined
2020-07-16	General population	Gill	246	6	NVSL	Negative	Undetermined
2020-07-16	General population	Gill	247	6	NVSL	Negative	Undetermined
2020-07-16	General population	Gill	248	6	NVSL	Negative	Undetermined
2020-07-16	General population	Gill	249	6	NVSL	Negative	Undetermined
2020-07-16	General population	Gill	250	6	NVSL	Negative	Undetermined
2020-07-16	General population	Gill	251	6	NVSL	Negative	Undetermined
2020-07-16	General population	Gill	252	6	NVSL	Negative	Undetermined
2020-07-16	General population	Gill	253	6	NVSL	Negative	Undetermined
2020-07-16	General population	Gill	254	6	NVSL	Negative	Undetermined
2020-07-16	General population	Gill	255	6	NVSL	Negative	Undetermined
2020-07-16	General population	Gill	256	6	NVSL	Negative	Undetermined
2020-07-16	General population	Gill	257	6	NVSL	Negative	Undetermined
2020-07-16	General population	Gill	258	6	NVSL	Negative	Undetermined
2020-07-16	General population	Gill	259	6	NVSL	Negative	Undetermined
2020-07-16	General population	Gill	260	6	NVSL	Negative	Undetermined
2020-07-16	General population	Gill	261	6	NVSL	Negative	Undetermined
2020-07-16	General population	Gill	262	6	NVSL	Negative	Undetermined
2020-07-16	General population	Gill	263	6	NVSL	Negative	Undetermined
2020-07-16	General population	Gill	264	6	NVSL	Negative	Undetermined
2020-07-16	General population	Gill	265	6	NVSL	Negative	Undetermined
2020-07-16	General population	Gill	266	6	NVSL	Negative	Undetermined
2020-07-16	General population	Gill	267	6	NVSL	Negative	Undetermined
2020-07-16	General population	Gill	268	6	NVSL	Negative	Undetermined
2020-07-16	General population	Gill	269	6	NVSL	Negative	Undetermined
2020-07-16	General population	Gill	270	6	NVSL	Negative	Undetermined
2020-07-16	General population	Gill	271	6	NVSL	Negative	Undetermined
2020-07-16	General population	Gill	272	6	NVSL	Negative	Undetermined
2020-07-16	General population	Gill	273	6	NVSL	Negative	Undetermined
2020-07-16	General population	Gill	274	6	NVSL	Negative	Undetermined
2020-07-16	General population	Gill	275	6	NVSL	Negative	Undetermined
2020-07-16	General population	Gill	276	6	NVSL	Negative	Undetermined
2020-07-16	General population	Gill	277	6	NVSL	Negative	Undetermined
2020-07-16	General population	Gill	278	6	NVSL	Negative	Undetermined
2020-07-16	General population	Gill	279	6	NVSL	Negative	Undetermined
2020-07-16	General population	Gill	280	6	NVSL	Negative	Undetermined
2020-07-16	General population	Gill	281	6	NVSL	Negative	Undetermined
2020-07-16	General population	Gill	282	6	NVSL	Negative	Undetermined
2020-07-16	General population	Gill	283	6	NVSL	Negative	Undetermined
2020-07-16	General population	Gill	284	6	NVSL	Negative	Undetermined
2020-07-16	General population	Gill	285	6	NVSL	Negative	Undetermined
2020-07-16	General population	Gill	286	6	NVSL	Negative	Undetermined
2020-07-16	General population	Gill	287	6	NVSL	Negative	Undetermined
2020-07-16	General population	Gill	288	6	NVSL	Negative	Undetermined
2020-07-16	General population	Gill	289	6	NVSL	Negative	Undetermined
2020-07-16	General population	Gill	290	6	NVSL	Negative	Undetermined
2020-07-16	General population	Gill	291	6	NVSL	Negative	Undetermined
2020-07-16	General population	Gill	292	6	NVSL	Negative	Undetermined
2020-07-16	General population	Gill	293	6	NVSL	Negative	Undetermined
2020-07-16	General population	Gill	294	6	NVSL	Negative	Undetermined
2020-07-16	General population	Gill	295	6	NVSL	Negative	Undetermined
2020-07-16	General population	Gill	296	6	NVSL	Negative	Undetermined
2020-07-16	General population	Gill	297	6	NVSL	Negative	Undetermined
2020-07-16	General population	Gill	298	6	NVSL	Negative	Undetermined
2020-07-16	General population	Gill	299	6	NVSL	Negative	Undetermined
2020-07-16	General population	Gill	300	6	NVSL	Negative	Undetermined
2020-07-16	General population	Gill	301	6	NVSL	Negative	Undetermined
2020-07-16	General population	Gill	302	6	NVSL	Negative	Undetermined
2020-07-16	General population	Gill	303	6	NVSL	Negative	Undetermined
2020-07-16	General population	Gill	304	6	NVSL	Negative	Undetermined
2020-07-16	General population	Gill	305	6	NVSL	Negative	Undetermined
2020-07-16	General population	Gill	306	6	NVSL	Negative	Undetermined
2020-07-16	General population	Gill	307	6	NVSL	Negative	Undetermined
2020-07-16	General population	Gill	308	6	NVSL	Negative	Undetermined
2020-07-16	General population	Gill	309	6	NVSL	Negative	Undetermined
2020-07-16	General population	Gill	310	6	NVSL	Negative	Undetermined
2020-07-16	General population	Gill	311	6	NVSL	Negative	Undetermined
2020-07-16	General population	Gill	312	6	NVSL	Negative	Undetermined
2020-07-20	General population	Gill	313	6	NVSL	Negative	Undetermined
2020-07-20	General population	Gill	314	6	NVSL	Negative	Undetermined
2020-07-20	General population	Gill	315	6	NVSL	Negative	Undetermined
2020-07-20	General population	Gill	316	6	NVSL	Negative	Undetermined
2020-07-20	General population	Gill	317	6	NVSL	Negative	Undetermined
2020-07-20	General population	Gill	318	6	NVSL	Negative	Undetermined
2020-07-20	General population	Gill	319	6	NVSL	Negative	Undetermined
2020-07-20	General population	Gill	320	6	NVSL	Negative	Undetermined
2020-07-20	General population	Gill	321	6	NVSL	Negative	Undetermined
2020-07-20	General population	Gill	322	6	NVSL	Negative	Undetermined
2020-07-20	General population	Gill	323	6	NVSL	Negative	Undetermined
2020-07-20	General population	Gill	324	6	NVSL	Negative	Undetermined
2020-07-20	General population	Gill	325	6	NVSL	Negative	Undetermined
2020-07-20	General population	Gill	326	6	NVSL	Negative	Undetermined
2020-07-20	General population	Gill	327	6	NVSL	Negative	Undetermined
2020-07-20	General population	Gill	328	6	NVSL	Negative	Undetermined
2020-07-20	General population	Gill	329	6	NVSL	Negative	Undetermined
2020-07-20	General population	Gill	330	6	NVSL	Negative	Undetermined
2020-07-20	General population	Gill	331	6	NVSL	Negative	Undetermined
2020-07-20	General population	Gill	332	6	NVSL	Negative	Undetermined
2020-07-20	General population	Gill	333	6	NVSL	Negative	Undetermined
2020-07-20	General population	Gill	334	6	NVSL	Negative	Undetermined
2020-07-20	General population	Gill	335	6	NVSL	Negative	Undetermined
2020-07-20	General population	Gill	336	6	NVSL	Negative	Undetermined
2020-07-20	General population	Gill	337	6	NVSL	Negative	Undetermined
2020-07-20	General population	Gill	338	6	NVSL	Negative	Undetermined
2020-07-20	General population	Gill	339	6	NVSL	Negative	Undetermined
2020-07-20	General population	Gill	340	6	NVSL	Negative	Undetermined
2020-07-20	General population	Gill	341	6	NVSL	Negative	Undetermined
2020-07-20	General population	Gill	342	6	NVSL	Negative	Undetermined
2020-07-20	General population	Gill	343	6	NVSL	Negative	Undetermined
2020-07-20	General population	Gill	344	6	NVSL	Negative	Undetermined
2020-07-20	General population	Gill	345	6	NVSL	Negative	Undetermined
2020-07-20	General population	Gill	346	6	NVSL	Negative	Undetermined
2020-07-20	General population	Gill	347	6	NVSL	Negative	Undetermined
2020-07-20	General population	Gill	348	6	NVSL	Negative	Undetermined
2020-07-20	General population	Gill	349	6	NVSL	Negative	Undetermined
2020-07-20	General population	Gill	350	6	NVSL	Negative	Undetermined
2020-07-20	General population	Gill	351	6	NVSL	Negative	Undetermined
2020-07-20	General population	Gill	352	6	NVSL	Negative	Undetermined
2020-07-20	General population	Gill	353	6	NVSL	Negative	Undetermined
2020-07-20	General population	Gill	354	6	NVSL	Negative	Undetermined
2020-07-20	General population	Gill	355	6	NVSL	Negative	Undetermined
2020-07-20	General population	Gill	356	6	NVSL	Negative	Undetermined
2020-07-20	General population	Gill	357	6	NVSL	Negative	Undetermined
2020-07-20	General population	Gill	358	6	NVSL	Negative	Undetermined
2020-07-20	General population	Gill	359	6	NVSL	Negative	Undetermined
2020-07-20	General population	Gill	360	6	NVSL	Negative	Undetermined
2020-07-20	General population	Gill	361	6	NVSL	Negative	Undetermined
2020-07-20	General population	Gill	362	6	NVSL	Negative	Undetermined
2020-07-20	General population	Gill	363	6	NVSL	Negative	Undetermined
2020-07-20	General population	Gill	364	6	NVSL	Negative	Undetermined
2020-07-20	General population	Gill	365	6	NVSL	Negative	Undetermined
2020-07-20	General population	Gill	366	6	NVSL	Negative	Undetermined
2020-07-20	General population	Gill	367	6	NVSL	Negative	Undetermined
2020-07-20	General population	Gill	368	6	NVSL	Negative	Undetermined
2020-07-20	General population	Gill	369	6	NVSL	Negative	Undetermined
2020-07-20	General population	Gill	370	6	NVSL	Negative	Undetermined
2020-07-20	General population	Gill	371	6	NVSL	Negative	Undetermined
2020-07-20	General population	Gill	372	6	NVSL	Negative	Undetermined
2020-07-20	General population	Gill	373	6	NVSL	Negative	Undetermined
2020-07-20	General population	Gill	374	6	NVSL	Negative	Undetermined
2020-07-20	General population	Gill	375	6	NVSL	Negative	Undetermined
2020-07-20	General population	Gill	376	6	NVSL	Negative	Undetermined
2020-07-20	General population	Gill	377	6	NVSL	Negative	Undetermined
2020-07-20	General population	Gill	378	6	NVSL	Negative	Undetermined
2020-07-20	General population	Gill	379	6	NVSL	Negative	Undetermined
2020-07-20	General population	Gill	380	6	NVSL	Negative	Undetermined
2020-07-20	General population	Gill	381	6	NVSL	Negative	Undetermined
2020-07-20	General population	Gill	382	6	NVSL	Negative	Undetermined
2020-10-13	General population	Gill	383	6	NVSL	Negative	Undetermined
2020-10-13	General population	Gill	384	6	NVSL	Negative	Undetermined
2020-10-13	General population	Gill	385	6	NVSL	Negative	Undetermined
2020-10-13	General population	Gill	386	6	NVSL	Negative	Undetermined
2020-10-13	General population	Gill	387	6	NVSL	Negative	Undetermined
2020-10-13	General population	Gill	388	6	NVSL	Negative	Undetermined
2020-10-13	General population	Gill	389	6	NVSL	Negative	Undetermined
2020-10-13	General population	Gill	390	6	NVSL	Negative	Undetermined
2020-10-13	General population	Gill	391	6	NVSL	Negative	Undetermined
2020-10-13	General population	Gill	392	6	NVSL	Negative	Undetermined
2020-10-13	General population	Gill	393	6	NVSL	Negative	Undetermined
2020-10-13	General population	Gill	394	6	NVSL	Negative	Undetermined
2020-10-13	General population	Gill	395	6	NVSL	Negative	Undetermined
2020-10-13	General population	Gill	396	6	NVSL	Negative	Undetermined
2020-10-13	General population	Gill	397	6	NVSL	Negative	Undetermined
2020-10-13	General population	Gill	398	6	NVSL	Negative	Undetermined
2020-10-13	General population	Gill	399	6	NVSL	Negative	Undetermined
2020-10-13	General population	Gill	400	6	NVSL	Negative	Undetermined
2020-10-13	General population	Gill	401	6	NVSL	Negative	Undetermined
2020-10-13	General population	Gill	402	6	NVSL	Negative	Undetermined
2020-10-13	General population	Gill	403	6	NVSL	Negative	Undetermined
2020-10-13	General population	Gill	404	6	NVSL	Negative	Undetermined
2020-10-13	General population	Gill	405	6	NVSL	Negative	Undetermined
2020-10-13	General population	Gill	406	6	NVSL	Negative	Undetermined
2020-10-13	General population	Gill	407	6	NVSL	Negative	Undetermined
2020-10-13	General population	Gill	408	6	NVSL	Negative	Undetermined
2020-10-13	General population	Gill	409	6	NVSL	Negative	Undetermined
2020-10-13	General population	Gill	410	6	NVSL	Negative	Undetermined
2020-10-13	General population	Gill	411	6	NVSL	Negative	Undetermined
2020-10-13	General population	Gill	412	6	NVSL	Negative	Undetermined
2020-10-13	General population	Gill	413	6	NVSL	Negative	Undetermined
2020-10-13	General population	Gill	414	6	NVSL	Negative	Undetermined
2020-10-13	General population	Gill	415	6	NVSL	Negative	Undetermined
2020-10-13	General population	Gill	416	6	NVSL	Negative	Undetermined
2020-10-13	General population	Gill	417	6	NVSL	Negative	Undetermined
2020-10-13	General population	Gill	418	6	NVSL	Negative	Undetermined
2020-10-13	General population	Gill	419	6	NVSL	Negative	Undetermined
2020-10-13	General population	Gill	420	6	NVSL	Negative	Undetermined
2020-10-13	General population	Gill	421	6	NVSL	Negative	Undetermined
2020-10-13	General population	Gill	422	6	NVSL	Negative	Undetermined
2020-10-13	General population	Gill	423	6	NVSL	Negative	Undetermined
2020-10-13	General population	Gill	424	6	NVSL	Negative	Undetermined
2020-10-13	General population	Gill	425	6	NVSL	Negative	Undetermined
2020-10-13	General population	Gill	426	6	NVSL	Negative	Undetermined
2020-10-13	General population	Gill	427	6	NVSL	Negative	Undetermined
2020-10-13	General population	Gill	428	6	NVSL	Negative	Undetermined
2020-10-13	General population	Gill	429	6	NVSL	Negative	Undetermined
2020-10-13	General population	Gill	430	6	NVSL	Negative	Undetermined
2020-10-13	General population	Gill	431	6	NVSL	Negative	Undetermined
2020-10-13	General population	Gill	432	6	NVSL	Negative	Undetermined
2020-10-13	General population	Gill	433	6	NVSL	Negative	Undetermined
2020-10-13	General population	Gill	434	6	NVSL	Negative	Undetermined
2020-10-13	General population	Gill	435	6	NVSL	Negative	Undetermined
2020-10-13	General population	Gill	436	6	NVSL	Negative	Undetermined
2020-10-13	General population	Gill	437	6	NVSL	Negative	Undetermined
2020-10-13	General population	Gill	438	6	NVSL	Negative	Undetermined
2020-10-13	General population	Gill	439	6	NVSL	Negative	Undetermined
2020-10-13	General population	Gill	440	6	NVSL	Negative	Undetermined
2020-10-13	General population	Gill	441	6	NVSL	Negative	Undetermined
2020-10-13	General population	Gill	442	6	NVSL	Negative	Undetermined
2020-10-13	General population	Gill	443	6	NVSL	Negative	Undetermined
2020-10-13	General population	Gill	444	6	NVSL	Negative	Undetermined
2020-10-13	General population	Gill	445	6	NVSL	Negative	Undetermined
2020-10-13	General population	Gill	446	6	NVSL	Negative	Undetermined
2020-10-13	General population	Gill	447	6	NVSL	Negative	Undetermined
2020-10-13	General population	Gill	448	6	NVSL	Negative	Undetermined
2020-10-13	General population	Gill	449	6	NVSL	Negative	Undetermined
2020-10-13	General population	Gill	450	6	NVSL	Negative	Undetermined
2020-10-13	General population	Gill	451	6	NVSL	Negative	Undetermined
2020-10-13	General population	Gill	452	6	NVSL	Negative	Undetermined
2020-10-13	General population	Gill	453	6	NVSL	Negative	Undetermined
2020-10-13	General population	Gill	454	6	NVSL	Negative	Undetermined
2020-10-13	General population	Gill	455	6	NVSL	Negative	Undetermined
2020-10-13	General population	Gill	456	6	NVSL	Negative	Undetermined
2020-10-13	General population	Gill	457	6	NVSL	Negative	Undetermined
2020-10-13	General population	Gill	458	6	NVSL	Negative	Undetermined
2020-10-13	General population	Gill	459	6	NVSL	Negative	Undetermined
2020-10-13	General population	Gill	460	6	NVSL	Negative	Undetermined
2020-10-13	General population	Gill	461	6	NVSL	Negative	Undetermined
2020-10-13	General population	Gill	462	6	NVSL	Negative	Undetermined
2020-10-13	General population	Gill	463	6	NVSL	Negative	Undetermined
2020-10-13	General population	Gill	464	6	NVSL	Negative	Undetermined
2020-10-13	General population	Gill	465	6	NVSL	Negative	Undetermined
2020-10-13	General population	Gill	466	6	NVSL	Negative	Undetermined
2020-10-13	General population	Gill	467	6	NVSL	Negative	Undetermined
2020-10-13	General population	Gill	468	6	NVSL	Negative	Undetermined
2020-10-13	General population	Gill	469	6	NVSL	Negative	Undetermined
2020-10-13	General population	Gill	470	6	NVSL	Negative	Undetermined
2020-10-13	General population	Gill	471	6	NVSL	Negative	Undetermined
2020-10-13	General population	Gill	472	6	NVSL	Negative	Undetermined
2020-10-13	General population	Gill	473	6	NVSL	Negative	Undetermined
2020-10-13	General population	Gill	474	6	NVSL	Negative	Undetermined
2020-10-13	General population	Gill	475	6	NVSL	Negative	Undetermined
2020-10-13	General population	Gill	476	6	NVSL	Negative	Undetermined
2020-10-13	General population	Gill	477	6	NVSL	Negative	Undetermined
2020-10-13	General population	Gill	478	6	NVSL	Negative	Undetermined
2020-10-13	General population	Gill	479	6	NVSL	Negative	Undetermined
2020-10-13	General population	Gill	480	6	NVSL	Negative	Undetermined
2020-10-13	General population	Gill	481	6	NVSL	Negative	Undetermined
2020-10-13	General population	Gill	482	6	NVSL	Negative	Undetermined
2020-10-13	General population	Gill	483	6	NVSL	Negative	Undetermined
2020-10-13	General population	Gill	484	6	NVSL	Negative	Undetermined
2020-10-13	General population	Gill	485	6	NVSL	Negative	Undetermined
2020-10-13	General population	Gill	486	6	NVSL	Negative	Undetermined
2020-10-13	General population	Gill	487	6	NVSL	Negative	Undetermined
2020-10-13	General population	Gill	488	6	NVSL	Negative	Undetermined
2020-10-13	General population	Gill	489	6	NVSL	Negative	Undetermined
2020-10-13	General population	Gill	490	6	NVSL	Negative	Undetermined
2020-10-13	General population	Gill	491	6	NVSL	Negative	Undetermined
2020-10-13	General population	Gill	492	6	NVSL	Negative	Undetermined
2020-10-13	General population	Gill	493	6	NVSL	Negative	Undetermined
2020-10-13	General population	Gill	494	6	NVSL	Negative	Undetermined
2020-10-13	General population	Gill	495	6	NVSL	Negative	Undetermined
2020-10-13	General population	Gill	496	6	NVSL	Negative	Undetermined
2020-10-13	General population	Gill	497	6	NVSL	Negative	Undetermined
2020-10-13	General population	Gill	498	6	NVSL	Negative	Undetermined
2020-10-13	General population	Gill	499	6	NVSL	Negative	Undetermined
2020-10-13	General population	Gill	500	6	NVSL	Negative	Undetermined
2020-10-13	General population	Gill	501	6	NVSL	Negative	Undetermined
2020-10-13	General population	Gill	502	6	NVSL	Negative	Undetermined
2020-10-13	General population	Gill	503	6	NVSL	Negative	Undetermined
2020-10-13	General population	Gill	504	6	NVSL	Negative	Undetermined
2020-10-13	General population	Gill	505	6	NVSL	Negative	Undetermined
2020-10-13	General population	Gill	506	6	NVSL	Negative	Undetermined
2020-10-13	General population	Gill	507	6	NVSL	Negative	Undetermined
2020-10-13	General population	Gill	508	6	NVSL	Negative	Undetermined
2020-10-13	General population	Gill	509	6	NVSL	Negative	Undetermined
2020-10-13	General population	Gill	510	6	NVSL	Negative	Undetermined
2020-10-13	General population	Gill	511	6	NVSL	Negative	Undetermined
2020-10-13	General population	Gill	512	6	NVSL	Negative	Undetermined
2020-10-13	General population	Gill	513	6	NVSL	Negative	Undetermined
2020-10-13	General population	Gill	514	6	NVSL	Negative	Undetermined
2020-10-13	General population	Gill	515	6	NVSL	Negative	Undetermined
2020-10-13	General population	Gill	516	6	NVSL	Negative	Undetermined
2020-10-13	General population	Gill	517	6	NVSL	Negative	Undetermined
2020-10-13	General population	Gill	518	6	NVSL	Negative	Undetermined
2020-10-13	General population	Gill	519	6	NVSL	Negative	Undetermined
2020-10-13	General population	Gill	520	6	NVSL	Negative	Undetermined
2020-10-13	General population	Gill	521	6	NVSL	Negative	Undetermined
2020-10-13	General population	Gill	522	6	NVSL	Negative	Undetermined
2020-10-14	General population	Gill	523	6	NVSL	Negative	Undetermined
2020-10-14	General population	Gill	524	6	NVSL	Negative	Undetermined
2020-10-14	General population	Gill	525	6	NVSL	Negative	Undetermined
2020-10-14	General population	Gill	526	6	NVSL	Negative	Undetermined
2020-10-14	General population	Gill	527	6	NVSL	Negative	Undetermined
2020-10-14	General population	Gill	528	6	NVSL	Negative	Undetermined
2020-10-14	General population	Gill	529	6	NVSL	Negative	Undetermined
2020-10-14	General population	Gill	530	6	NVSL	Negative	Undetermined
2020-10-14	General population	Gill	531	6	NVSL	Negative	Undetermined
2020-10-14	General population	Gill	532	6	NVSL	Negative	Undetermined
2020-10-14	General population	Gill	533	6	NVSL	Negative	Undetermined
2020-10-14	General population	Gill	534	6	NVSL	Negative	Undetermined
2020-10-14	General population	Gill	535	6	NVSL	Negative	Undetermined
2020-10-14	General population	Gill	536	6	NVSL	Negative	Undetermined
2020-10-14	General population	Gill	537	6	NVSL	Negative	Undetermined
2020-10-14	General population	Gill	538	6	NVSL	Negative	Undetermined
2020-10-14	General population	Gill	539	6	NVSL	Negative	Undetermined
2020-10-14	General population	Gill	540	6	NVSL	Negative	Undetermined
2020-10-14	General population	Gill	541	6	NVSL	Negative	Undetermined
2020-10-14	General population	Gill	542	6	NVSL	Negative	Undetermined
2020-10-14	General population	Gill	543	6	NVSL	Negative	Undetermined
2020-10-14	General population	Gill	544	6	NVSL	Negative	Undetermined
2020-10-14	General population	Gill	545	6	NVSL	Negative	Undetermined
2020-10-14	General population	Gill	546	6	NVSL	Negative	Undetermined
2020-10-14	General population	Gill	547	6	NVSL	Negative	Undetermined
2020-10-14	General population	Gill	548	6	NVSL	Negative	Undetermined
2020-10-14	General population	Gill	549	6	NVSL	Negative	Undetermined
2020-10-14	General population	Gill	550	6	NVSL	Negative	Undetermined
2020-10-14	General population	Gill	551	6	NVSL	Negative	Undetermined
2020-10-14	General population	Gill	552	6	NVSL	Negative	Undetermined
2020-10-14	General population	Gill	553	6	NVSL	Negative	Undetermined
2020-10-14	General population	Gill	554	6	NVSL	Negative	Undetermined
2020-10-14	General population	Gill	555	6	NVSL	Negative	Undetermined
2020-10-14	General population	Gill	556	6	NVSL	Negative	Undetermined
2020-10-14	General population	Gill	557	6	NVSL	Negative	Undetermined
2020-10-14	General population	Gill	558	6	NVSL	Negative	Undetermined
2020-10-14	General population	Gill	559	6	NVSL	Negative	Undetermined
2020-10-14	General population	Gill	560	6	NVSL	Negative	Undetermined
2020-10-14	General population	Gill	561	6	NVSL	Negative	Undetermined
2020-10-14	General population	Gill	562	6	NVSL	Negative	Undetermined
2020-10-14	General population	Gill	563	6	NVSL	Negative	Undetermined
2020-10-14	General population	Gill	564	6	NVSL	Negative	Undetermined
2020-10-14	General population	Gill	565	6	NVSL	Negative	Undetermined
2020-10-14	General population	Gill	566	6	NVSL	Negative	Undetermined
2020-10-14	General population	Gill	567	6	NVSL	Negative	Undetermined
2020-10-14	General population	Gill	568	6	NVSL	Negative	Undetermined
2020-10-14	General population	Gill	569	6	NVSL	Negative	Undetermined
2020-10-14	General population	Gill	570	6	NVSL	Negative	Undetermined
2020-10-14	General population	Gill	571	6	NVSL	Negative	Undetermined
2020-10-14	General population	Gill	572	6	NVSL	Negative	Undetermined
2020-10-14	General population	Gill	573	6	NVSL	Negative	Undetermined
2020-10-14	General population	Gill	574	6	NVSL	Negative	Undetermined
2020-10-14	General population	Gill	575	6	NVSL	Negative	Undetermined
2020-10-14	General population	Gill	576	6	NVSL	Negative	Undetermined
2020-10-14	General population	Gill	577	6	NVSL	Negative	Undetermined
2020-10-14	General population	Gill	578	6	NVSL	Negative	Undetermined
2020-10-14	General population	Gill	579	6	NVSL	Negative	Undetermined
2020-10-14	General population	Gill	580	6	NVSL	Negative	Undetermined
2020-10-14	General population	Gill	581	6	NVSL	Negative	Undetermined
2020-10-14	General population	Gill	582	6	NVSL	Negative	Undetermined
2020-10-14	General population	Gill	583	6	NVSL	Negative	Undetermined
2020-10-14	General population	Gill	584	6	NVSL	Negative	Undetermined
2020-10-14	General population	Gill	585	6	NVSL	Negative	Undetermined
2020-10-14	General population	Gill	586	6	NVSL	Negative	Undetermined
2020-10-14	General population	Gill	587	6	NVSL	Negative	Undetermined
2020-10-14	General population	Gill	588	6	NVSL	Negative	Undetermined
2020-10-14	General population	Gill	589	6	NVSL	Negative	Undetermined
2020-10-14	General population	Gill	590	6	NVSL	Negative	Undetermined
2020-10-14	General population	Gill	591	6	NVSL	Negative	Undetermined
2020-10-14	General population	Gill	592	6	NVSL	Negative	Undetermined
2020-10-14	General population	Gill	593	6	NVSL	Negative	Undetermined
2020-10-14	General population	Gill	594	6	NVSL	Negative	Undetermined
2020-10-14	General population	Gill	595	6	NVSL	Negative	Undetermined
2020-10-14	General population	Gill	596	6	NVSL	Negative	Undetermined
2020-10-14	General population	Gill	597	6	NVSL	Negative	Undetermined
2020-10-14	General population	Gill	598	6	NVSL	Negative	Undetermined
2020-10-14	General population	Gill	599	6	NVSL	Negative	Undetermined
2020-10-14	General population	Gill	600	6	NVSL	Negative	Undetermined
2020-10-14	General population	Gill	601	6	NVSL	Negative	Undetermined
2020-10-14	General population	Gill	602	6	NVSL	Negative	Undetermined
2020-10-14	General population	Gill	603	6	NVSL	Negative	Undetermined
2020-10-14	General population	Gill	604	6	NVSL	Negative	Undetermined
2020-10-14	General population	Gill	605	6	NVSL	Negative	Undetermined
2020-10-14	General population	Gill	606	6	NVSL	Negative	Undetermined
2020-10-14	General population	Gill	607	6	NVSL	Negative	Undetermined
2020-10-14	General population	Gill	608	6	NVSL	Negative	Undetermined
2020-10-14	General population	Gill	609	6	NVSL	Negative	Undetermined
2020-10-14	General population	Gill	610	6	NVSL	Negative	Undetermined
2020-10-14	General population	Gill	611	6	NVSL	Negative	Undetermined
2020-10-14	General population	Gill	612	6	NVSL	Negative	Undetermined
2020-10-14	General population	Gill	613	6	NVSL	Negative	Undetermined
2020-10-14	General population	Gill	614	6	NVSL	Negative	Undetermined
2020-10-14	General population	Gill	615	6	NVSL	Negative	Undetermined
2020-10-14	General population	Gill	616	6	NVSL	Negative	Undetermined
2020-10-14	General population	Gill	617	6	NVSL	Negative	Undetermined
2020-10-14	General population	Gill	618	6	NVSL	Negative	Undetermined
2020-10-14	General population	Gill	619	6	NVSL	Negative	Undetermined
2020-10-14	General population	Gill	620	6	NVSL	Negative	Undetermined
2020-10-14	General population	Gill	621	6	NVSL	Negative	Undetermined
2020-10-14	General population	Gill	622	6	NVSL	Negative	Undetermined
2020-10-14	General population	Gill	623	6	NVSL	Negative	Undetermined
2020-10-14	General population	Gill	624	6	NVSL	Negative	Undetermined
2020-10-14	General population	Gill	625	6	NVSL	Negative	Undetermined
2020-10-14	General population	Gill	626	6	NVSL	Negative	Undetermined
2020-10-14	General population	Gill	627	6	NVSL	Negative	Undetermined
2020-10-14	General population	Gill	628	6	NVSL	Negative	Undetermined
2020-10-14	General population	Gill	629	6	NVSL	Negative	Undetermined
2020-10-14	General population	Gill	630	6	NVSL	Negative	Undetermined
2020-10-14	General population	Gill	631	6	NVSL	Negative	Undetermined
2020-10-14	General population	Gill	632	6	NVSL	Negative	Undetermined
2020-10-14	General population	Gill	633	6	NVSL	Negative	Undetermined
2020-10-14	General population	Gill	634	6	NVSL	Negative	Undetermined
2020-10-14	General population	Gill	635	6	NVSL	Negative	Undetermined
2020-10-14	General population	Gill	636	6	NVSL	Negative	Undetermined
2020-10-14	General population	Gill	637	6	NVSL	Negative	Undetermined
2020-10-14	General population	Gill	638	6	NVSL	Negative	Undetermined
2020-10-14	General population	Gill	639	6	NVSL	Negative	Undetermined
2020-10-14	General population	Gill	640	6	NVSL	Negative	Undetermined
2020-10-14	General population	Gill	641	6	NVSL	Negative	Undetermined
2020-10-14	General population	Gill	642	6	NVSL	Negative	Undetermined
2020-10-14	General population	Gill	643	6	NVSL	Negative	Undetermined
2020-10-14	General population	Gill	644	6	NVSL	Negative	Undetermined
2020-10-14	General population	Gill	645	6	NVSL	Negative	Undetermined
2020-10-14	General population	Gill	646	6	NVSL	Negative	Undetermined
2020-10-14	General population	Gill	647	6	NVSL	Negative	Undetermined
2020-10-14	General population	Gill	648	6	NVSL	Negative	Undetermined
2020-10-14	General population	Gill	649	6	NVSL	Negative	Undetermined
2020-10-14	General population	Gill	650	6	NVSL	Negative	Undetermined
2020-10-14	General population	Gill	651	6	NVSL	Negative	Undetermined
2020-10-14	General population	Gill	652	6	NVSL	Negative	Undetermined
2020-10-14	General population	Gill	653	6	NVSL	Negative	Undetermined
2020-10-14	General population	Gill	654	6	NVSL	Negative	Undetermined
2020-10-14	General population	Gill	655	6	NVSL	Negative	Undetermined
2020-10-14	General population	Gill	656	6	NVSL	Negative	Undetermined
2020-10-14	General population	Gill	657	6	NVSL	Negative	Undetermined
2020-10-14	General population	Gill	658	6	NVSL	Negative	Undetermined
2020-10-14	General population	Gill	659	6	NVSL	Negative	Undetermined
2020-10-14	General population	Gill	660	6	NVSL	Negative	Undetermined
2020-10-14	General population	Gill	661	6	NVSL	Negative	Undetermined
2020-10-14	General population	Gill	662	6	NVSL	Negative	Undetermined
2021-01-11	General population	Gill	663	6	NVSL	Negative	Undetermined
2021-01-11	General population	Gill	664	6	NVSL	Negative	Undetermined
2021-01-11	General population	Gill	665	6	NVSL	Negative	Undetermined
2021-01-11	General population	Gill	666	6	NVSL	Negative	Undetermined
2021-01-11	General population	Gill	667	6	NVSL	Negative	Undetermined
2021-01-11	General population	Gill	668	6	NVSL	Negative	Undetermined
2021-01-11	General population	Gill	669	6	NVSL	Negative	Undetermined
2021-01-11	General population	Gill	670	6	NVSL	Negative	Undetermined
2021-01-11	General population	Gill	671	6	NVSL	Negative	Undetermined
2021-01-11	General population	Gill	672	6	NVSL	Negative	Undetermined
2021-01-11	General population	Gill	673	6	NVSL	Negative	Undetermined
2021-01-11	General population	Gill	674	6	NVSL	Negative	Undetermined
2021-01-11	General population	Gill	675	6	NVSL	Negative	Undetermined
2021-01-11	General population	Gill	676	6	NVSL	Negative	Undetermined
2021-01-11	General population	Gill	677	6	NVSL	Negative	Undetermined
2021-01-11	General population	Gill	678	6	NVSL	Negative	Undetermined
2021-01-11	General population	Gill	679	6	NVSL	Negative	Undetermined
2021-01-11	General population	Gill	680	6	NVSL	Negative	Undetermined
2021-01-11	General population	Gill	681	6	NVSL	Negative	Undetermined
2021-01-11	General population	Gill	682	6	NVSL	Negative	Undetermined
2021-01-11	General population	Gill	683	6	NVSL	Negative	Undetermined
2021-01-11	General population	Gill	684	6	NVSL	Negative	Undetermined
2021-01-11	General population	Gill	685	6	NVSL	Negative	Undetermined
2021-01-11	General population	Gill	686	6	NVSL	Negative	Undetermined
2021-01-11	General population	Gill	687	6	NVSL	Negative	Undetermined
2021-01-11	General population	Gill	688	6	NVSL	Negative	Undetermined
2021-01-11	General population	Gill	689	6	NVSL	Negative	Undetermined
2021-01-11	General population	Gill	690	6	NVSL	Negative	Undetermined
2021-01-11	General population	Gill	691	6	NVSL	Negative	Undetermined
2021-01-11	General population	Gill	692	6	NVSL	Negative	Undetermined
2021-01-11	General population	Gill	693	6	NVSL	Negative	Undetermined
2021-01-11	General population	Gill	694	6	NVSL	Negative	Undetermined
2021-01-11	General population	Gill	695	6	NVSL	Negative	Undetermined
2021-01-11	General population	Gill	696	6	NVSL	Negative	Undetermined
2021-01-11	General population	Gill	697	6	NVSL	Negative	Undetermined
2021-01-11	General population	Gill	698	6	NVSL	Negative	Undetermined
2021-01-11	General population	Gill	699	6	NVSL	Negative	Undetermined
2021-01-11	General population	Gill	700	6	NVSL	Negative	Undetermined
2021-01-11	General population	Gill	701	6	NVSL	Negative	Undetermined
2021-01-11	General population	Gill	702	6	NVSL	Negative	Undetermined
2021-01-11	General population	Gill	703	6	NVSL	Negative	Undetermined
2021-01-11	General population	Gill	704	6	NVSL	Negative	Undetermined
2021-01-11	General population	Gill	705	6	NVSL	Negative	Undetermined
2021-01-11	General population	Gill	706	6	NVSL	Negative	Undetermined
2021-01-11	General population	Gill	707	6	NVSL	Negative	Undetermined
2021-01-11	General population	Gill	708	6	NVSL	Negative	Undetermined
2021-01-11	General population	Gill	709	6	NVSL	Negative	Undetermined
2021-01-11	General population	Gill	710	6	NVSL	Negative	Undetermined
2021-01-11	General population	Gill	711	6	NVSL	Negative	Undetermined
2021-01-11	General population	Gill	712	6	NVSL	Negative	Undetermined
2021-01-11	General population	Gill	713	6	NVSL	Negative	Undetermined
2021-01-11	General population	Gill	714	6	NVSL	Negative	Undetermined
2021-01-11	General population	Gill	715	6	NVSL	Negative	Undetermined
2021-01-11	General population	Gill	716	6	NVSL	Negative	Undetermined
2021-01-11	General population	Gill	717	6	NVSL	Negative	Undetermined
2021-01-11	General population	Gill	718	6	NVSL	Negative	Undetermined
2021-01-11	General population	Gill	719	6	NVSL	Negative	Undetermined
2021-01-11	General population	Gill	720	6	NVSL	Negative	Undetermined
2021-01-11	General population	Gill	721	6	NVSL	Negative	Undetermined
2021-01-11	General population	Gill	722	6	NVSL	Negative	Undetermined
2021-01-11	General population	Gill	723	6	NVSL	Negative	Undetermined
2021-01-11	General population	Gill	724	6	NVSL	Negative	Undetermined
2021-01-11	General population	Gill	725	6	NVSL	Negative	Undetermined
2021-01-11	General population	Gill	726	6	NVSL	Negative	Undetermined
2021-01-11	General population	Gill	727	6	NVSL	Negative	Undetermined
2021-01-11	General population	Gill	728	6	NVSL	Negative	Undetermined
2021-01-11	General population	Gill	729	6	NVSL	Negative	Undetermined
2021-01-11	General population	Gill	730	6	NVSL	Negative	Undetermined
2021-01-11	General population	Gill	731	6	NVSL	Negative	Undetermined
2021-01-11	General population	Gill	732	6	NVSL	Negative	Undetermined
2021-01-11	General population	Gill	733	6	NVSL	Negative	Undetermined
2021-01-11	General population	Gill	734	6	NVSL	Negative	Undetermined
2021-01-11	General population	Gill	735	6	NVSL	Negative	Undetermined
2021-01-11	General population	Gill	736	6	NVSL	Negative	Undetermined
2021-01-11	General population	Gill	737	6	NVSL	Negative	Undetermined
2021-01-11	General population	Gill	738	6	NVSL	Negative	Undetermined
2021-01-11	General population	Gill	739	6	NVSL	Negative	Undetermined
2021-01-11	General population	Gill	740	6	NVSL	Negative	Undetermined
2021-01-11	General population	Gill	741	6	NVSL	Negative	Undetermined
2021-01-11	General population	Gill	742	6	NVSL	Negative	Undetermined
2021-01-11	General population	Gill	743	6	NVSL	Negative	Undetermined
2021-01-11	General population	Gill	744	6	NVSL	Negative	Undetermined
2021-01-11	General population	Gill	745	6	NVSL	Negative	Undetermined
2021-01-11	General population	Gill	746	6	NVSL	Negative	Undetermined
2021-01-11	General population	Gill	747	6	NVSL	Negative	Undetermined
2021-01-11	General population	Gill	748	6	NVSL	Negative	Undetermined
2021-01-11	General population	Gill	749	6	NVSL	Negative	Undetermined
2021-01-11	General population	Gill	750	6	NVSL	Negative	Undetermined
2021-01-11	General population	Gill	751	6	NVSL	Negative	Undetermined
2021-01-11	General population	Gill	752	6	NVSL	Negative	Undetermined
2021-01-11	General population	Gill	753	6	NVSL	Negative	Undetermined
2021-01-11	General population	Gill	754	6	NVSL	Negative	Undetermined
2021-01-11	General population	Gill	755	6	NVSL	Negative	Undetermined
2021-01-11	General population	Gill	756	6	NVSL	Negative	Undetermined
2021-01-11	General population	Gill	757	6	NVSL	Negative	Undetermined
2021-01-11	General population	Gill	758	6	NVSL	Negative	Undetermined
2021-01-11	General population	Gill	759	6	NVSL	Negative	Undetermined
2021-01-11	General population	Gill	760	6	NVSL	Negative	Undetermined
2021-01-11	General population	Gill	761	6	NVSL	Negative	Undetermined
2021-01-11	General population	Gill	762	6	NVSL	Negative	Undetermined
2021-01-11	General population	Gill	763	6	NVSL	Negative	Undetermined
2021-01-11	General population	Gill	764	6	NVSL	Negative	Undetermined
2021-01-11	General population	Gill	765	6	NVSL	Negative	Undetermined
2021-01-11	General population	Gill	766	6	NVSL	Negative	Undetermined
2021-01-11	General population	Gill	767	6	NVSL	Negative	Undetermined
2021-01-11	General population	Gill	768	6	NVSL	Negative	Undetermined
2021-01-11	General population	Gill	769	6	NVSL	Negative	Undetermined
2021-01-11	General population	Gill	770	6	NVSL	Negative	Undetermined
2021-01-11	General population	Gill	771	6	NVSL	Negative	Undetermined
2021-01-11	General population	Gill	772	6	NVSL	Negative	Undetermined
2021-01-11	General population	Gill	773	6	NVSL	Negative	Undetermined
2021-01-11	General population	Gill	774	6	NVSL	Negative	Undetermined
2021-01-11	General population	Gill	775	6	NVSL	Negative	Undetermined
2021-01-11	General population	Gill	776	6	NVSL	Negative	Undetermined
2021-01-11	General population	Gill	777	6	NVSL	Negative	Undetermined
2021-01-11	General population	Gill	778	6	NVSL	Negative	Undetermined
2021-01-11	General population	Gill	779	6	NVSL	Negative	Undetermined
2021-01-11	General population	Gill	780	6	NVSL	Negative	Undetermined
2021-01-11	General population	Gill	781	6	NVSL	Negative	Undetermined
2021-01-11	General population	Gill	782	6	NVSL	Negative	Undetermined
2021-01-11	General population	Gill	783	6	NVSL	Negative	Undetermined
2021-01-11	General population	Gill	784	6	NVSL	Negative	Undetermined
2021-01-11	General population	Gill	785	6	NVSL	Negative	Undetermined
2021-01-11	General population	Gill	786	6	NVSL	Negative	Undetermined
2021-01-11	General population	Gill	787	6	NVSL	Negative	Undetermined
2021-01-11	General population	Gill	788	6	NVSL	Negative	Undetermined
2021-01-11	General population	Gill	789	6	NVSL	Negative	Undetermined
2021-01-11	General population	Gill	790	6	NVSL	Negative	Undetermined
2021-01-11	General population	Gill	791	6	NVSL	Negative	Undetermined
2021-01-11	General population	Gill	792	6	NVSL	Negative	Undetermined
2021-01-11	General population	Gill	793	6	NVSL	Negative	Undetermined
2021-01-11	General population	Gill	794	6	NVSL	Negative	Undetermined
2021-01-11	General population	Gill	795	6	NVSL	Negative	Undetermined
2021-01-11	General population	Gill	796	6	NVSL	Negative	Undetermined
2021-01-11	General population	Gill	797	6	NVSL	Negative	Undetermined
2021-01-11	General population	Gill	798	6	NVSL	Negative	Undetermined
2021-01-11	General population	Gill	799	6	NVSL	Negative	Undetermined
2021-01-11	General population	Gill	800	6	NVSL	Negative	Undetermined
2021-01-11	General population	Gill	801	6	NVSL	Negative	Undetermined
2021-01-11	General population	Gill	802	6	NVSL	Negative	Undetermined
2021-01-11	General population	Gill	803	6	NVSL	Negative	Undetermined
2021-01-11	General population	Gill	804	6	NVSL	Negative	Undetermined
2021-01-11	General population	Gill	805	6	NVSL	Negative	Undetermined
2021-01-11	General population	Gill	806	6	NVSL	Negative	Undetermined
2021-01-11	General population	Gill	807	6	NVSL	Negative	Undetermined
2021-01-11	General population	Gill	808	6	NVSL	Negative	Undetermined
2021-01-11	General population	Gill	809	6	NVSL	Negative	Undetermined
2021-01-11	General population	Gill	810	6	NVSL	Negative	Undetermined
2021-01-11	General population	Gill	811	6	NVSL	Negative	Undetermined
2021-01-11	General population	Gill	812	6	NVSL	Negative	Undetermined
2021-01-11	General population	Gill	813	6	NVSL	Negative	Undetermined
2021-01-11	General population	Gill	814	6	NVSL	Negative	Undetermined
2021-01-11	General population	Gill	815	6	NVSL	Negative	Undetermined
2021-01-11	General population	Gill	816	6	NVSL	Negative	Undetermined
2021-01-11	General population	Gill	817	6	NVSL	Negative	Undetermined
2021-01-11	General population	Gill	818	6	NVSL	Negative	Undetermined
2021-01-11	General population	Gill	819	6	NVSL	Negative	Undetermined
2021-01-11	General population	Gill	820	6	NVSL	Negative	Undetermined
2021-01-11	General population	Gill	821	6	NVSL	Negative	Undetermined
2021-01-11	General population	Gill	822	6	NVSL	Negative	Undetermined
2021-01-11	General population	Gill	823	6	NVSL	Negative	Undetermined
2021-01-11	General population	Gill	824	6	NVSL	Negative	Undetermined
2021-01-11	General population	Gill	825	6	NVSL	Negative	Undetermined
2021-01-11	General population	Gill	826	6	NVSL	Negative	Undetermined
2021-01-11	General population	Gill	827	6	NVSL	Negative	Undetermined
2021-01-11	General population	Gill	828	6	NVSL	Negative	Undetermined
2021-01-11	General population	Gill	829	6	NVSL	Negative	Undetermined
2021-01-11	General population	Gill	830	6	NVSL	Negative	Undetermined
2021-01-11	General population	Gill	831	6	NVSL	Negative	Undetermined
2021-01-11	General population	Gill	832	6	NVSL	Negative	Undetermined
2021-01-11	General population	Gill	833	6	NVSL	Negative	Undetermined
2021-01-11	General population	Gill	834	6	NVSL	Negative	Undetermined
2021-01-11	General population	Gill	835	6	NVSL	Negative	Undetermined
2021-01-11	General population	Gill	836	6	NVSL	Negative	Undetermined
2021-01-11	General population	Gill	837	6	NVSL	Negative	Undetermined
2021-01-11	General population	Gill	838	6	NVSL	Negative	Undetermined
2021-01-11	General population	Gill	839	6	NVSL	Negative	Undetermined
2021-01-11	General population	Gill	840	6	NVSL	Negative	Undetermined
2021-01-11	General population	Gill	841	6	NVSL	Negative	Undetermined
2021-01-11	General population	Gill	842	6	NVSL	Negative	Undetermined
2021-01-11	General population	Gill	843	6	NVSL	Negative	Undetermined
2021-01-11	General population	Gill	844	6	NVSL	Negative	Undetermined
2021-01-11	General population	Gill	845	6	NVSL	Negative	Undetermined
2021-01-11	General population	Gill	846	6	NVSL	Negative	Undetermined
2021-01-11	General population	Gill	847	6	NVSL	Negative	Undetermined
2021-01-11	General population	Gill	848	6	NVSL	Negative	Undetermined
2021-01-11	General population	Gill	849	6	NVSL	Negative	Undetermined
2021-01-11	General population	Gill	850	6	NVSL	Negative	Undetermined
2021-01-11	General population	Gill	851	6	NVSL	Negative	Undetermined
2021-01-11	General population	Gill	852	6	NVSL	Negative	Undetermined
2021-01-11	General population	Gill	853	6	NVSL	Negative	Undetermined
2021-01-11	General population	Gill	854	6	NVSL	Negative	Undetermined
2021-01-11	General population	Gill	855	6	NVSL	Negative	Undetermined
2021-01-11	General population	Gill	856	6	NVSL	Negative	Undetermined
2021-01-11	General population	Gill	857	6	NVSL	Negative	Undetermined
2021-01-11	General population	Gill	858	6	NVSL	Negative	Undetermined
2021-01-11	General population	Gill	859	6	NVSL	Negative	Undetermined
2021-01-11	General population	Gill	860	6	NVSL	Negative	Undetermined
2021-01-11	General population	Gill	861	6	NVSL	Negative	Undetermined
2021-01-11	General population	Gill	862	6	NVSL	Negative	Undetermined
2021-01-11	General population	Gill	863	6	NVSL	Negative	Undetermined
2021-01-11	General population	Gill	864	6	NVSL	Negative	Undetermined
2021-01-11	General population	Gill	865	6	NVSL	Negative	Undetermined
2021-01-11	General population	Gill	866	6	NVSL	Negative	Undetermined
2021-01-11	General population	Gill	867	6	NVSL	Negative	Undetermined
2021-01-11	General population	Gill	868	6	NVSL	Negative	Undetermined
2021-01-11	General population	Gill	869	6	NVSL	Negative	Undetermined
2021-01-11	General population	Gill	870	6	NVSL	Negative	Undetermined
2021-01-11	General population	Gill	871	6	NVSL	Negative	Undetermined
2021-01-11	General population	Gill	872	6	NVSL	Negative	Undetermined
2021-01-11	General population	Gill	873	6	NVSL	Negative	Undetermined
2021-01-11	General population	Gill	874	6	NVSL	Negative	Undetermined
2021-01-11	General population	Gill	875	6	NVSL	Negative	Undetermined
2021-01-11	General population	Gill	876	6	NVSL	Negative	Undetermined
2021-01-11	General population	Gill	877	6	NVSL	Negative	Undetermined
2021-01-11	General population	Gill	878	6	NVSL	Negative	Undetermined
2021-01-11	General population	Gill	879	6	NVSL	Negative	Undetermined
2021-01-11	General population	Gill	880	6	NVSL	Negative	Undetermined
2021-01-11	General population	Gill	881	6	NVSL	Negative	Undetermined
2021-01-11	General population	Gill	882	6	NVSL	Negative	Undetermined
2021-01-11	General population	Gill	883	6	NVSL	Negative	Undetermined
2021-01-11	General population	Gill	884	6	NVSL	Negative	Undetermined
2021-01-11	General population	Gill	885	6	NVSL	Negative	Undetermined
2021-01-11	General population	Gill	886	6	NVSL	Negative	Undetermined
2021-01-11	General population	Gill	887	6	NVSL	Negative	Undetermined
2021-01-11	General population	Gill	888	6	NVSL	Negative	Undetermined
2021-01-11	General population	Gill	889	6	NVSL	Negative	Undetermined
2021-01-11	General population	Gill	890	6	NVSL	Negative	Undetermined
2021-01-11	General population	Gill	891	6	NVSL	Negative	Undetermined
2021-01-11	General population	Gill	892	6	NVSL	Negative	Undetermined
2021-01-11	General population	Gill	893	6	NVSL	Negative	Undetermined
2021-01-11	General population	Gill	894	6	NVSL	Negative	Undetermined
2021-01-11	General population	Gill	895	6	NVSL	Negative	Undetermined
2021-01-11	General population	Gill	896	6	NVSL	Negative	Undetermined
2021-01-11	General population	Gill	897	6	NVSL	Negative	Undetermined
2021-01-11	General population	Gill	898	6	NVSL	Negative	Undetermined
2021-01-11	General population	Gill	899	6	NVSL	Negative	Undetermined
2021-01-11	General population	Gill	900	6	NVSL	Negative	Undetermined
2021-01-11	General population	Gill	901	6	NVSL	Negative	Undetermined
2021-01-11	General population	Gill	902	6	NVSL	Negative	Undetermined
2021-01-11	General population	Gill	903	6	NVSL	Negative	Undetermined
2021-01-11	General population	Gill	904	6	NVSL	Negative	Undetermined
2021-01-11	General population	Gill	905	6	NVSL	Negative	Undetermined
2021-01-11	General population	Gill	906	6	NVSL	Negative	Undetermined
2021-01-11	General population	Gill	907	6	NVSL	Negative	Undetermined
2021-01-11	General population	Gill	908	6	NVSL	Negative	Undetermined
2021-01-11	General population	Gill	909	6	NVSL	Negative	Undetermined
2021-01-11	General population	Gill	910	6	NVSL	Negative	Undetermined
2021-01-11	General population	Gill	911	6	NVSL	Negative	Undetermined
2021-01-11	General population	Gill	912	6	NVSL	Negative	Undetermined
2021-01-11	General population	Gill	913	6	NVSL	Negative	Undetermined
2021-01-11	General population	Gill	914	6	NVSL	Negative	Undetermined
2021-01-11	General population	Gill	915	6	NVSL	Negative	Undetermined
2021-01-11	General population	Gill	916	6	NVSL	Negative	Undetermined
2021-01-11	General population	Gill	917	6	NVSL	Negative	Undetermined
2021-01-11	General population	Gill	918	6	NVSL	Negative	Undetermined
2021-01-11	General population	Gill	919	6	NVSL	Negative	Undetermined
2021-01-11	General population	Gill	920	6	NVSL	Negative	Undetermined
2021-01-11	General population	Gill	921	6	NVSL	Negative	Undetermined
2021-01-11	General population	Gill	922	6	NVSL	Negative	Undetermined
2021-01-11	General population	Gill	923	6	NVSL	Negative	Undetermined
2021-01-11	General population	Gill	924	6	NVSL	Negative	Undetermined
2021-01-11	General population	Gill	925	6	NVSL	Negative	Undetermined
2021-01-11	General population	Gill	926	6	NVSL	Negative	Undetermined
2021-01-11	General population	Gill	927	6	NVSL	Negative	Undetermined
2021-01-11	General population	Gill	928	6	NVSL	Negative	Undetermined
2021-01-11	General population	Gill	929	6	NVSL	Negative	Undetermined
2021-01-11	General population	Gill	930	6	NVSL	Negative	Undetermined
2021-01-11	General population	Gill	931	6	NVSL	Negative	Undetermined
2021-01-11	General population	Gill	932	6	NVSL	Negative	Undetermined
2021-01-11	General population	Gill	933	6	NVSL	Negative	Undetermined
2021-01-11	General population	Gill	934	6	NVSL	Negative	Undetermined
2021-01-11	General population	Gill	935	6	NVSL	Negative	Undetermined
2021-01-11	General population	Gill	936	6	NVSL	Negative	Undetermined
2021-01-11	General population	Gill	937	6	NVSL	Negative	Undetermined
2021-01-11	General population	Gill	938	6	NVSL	Negative	Undetermined
2021-01-11	General population	Gill	939	6	NVSL	Negative	Undetermined
2021-01-11	General population	Gill	940	6	NVSL	Negative	Undetermined
2021-01-11	General population	Gill	941	6	NVSL	Negative	Undetermined
2021-01-11	General population	Gill	942	6	NVSL	Negative	Undetermined
